# Supplementary material for: Altered DNA methylation profiles in blood from patients with sporadic Creutzfeldt–Jakob disease
Source: Acta Neuropathol. 2020 Sep 12;140(6):863–79. doi: 10.1007/s00401-020-02224-9 (PMC7666287; doi:10.1007/s00401-020-02224-9)
Supplement: Supplementary file 2 — Additional file2 (CSV 59199 kb) [file 401_2020_2224_MOESM2_ESM.csv]

Dabin et al., "Altered DNA methylation profiles in blood from patients with sporadic Creutzfeldt-Jakob disease"
	cpg	logFC	AveExpr	t	P.Value	adj.P.Val	B	CHR	MAPINFO	Strand	Type	gene	feature	cgi	feat.cgi	UCSC_CpG_Islands_Name	DHS	Enhancer	Phantom	Probe_SNPs	Probe_SNPs_10
168567	cg10636246	-0.040531679	0.232451305	-6.648359917	2.38E-10	9.58E-05	11.30233013	1	159046973	F	II	AIM2	TSS1500	opensea	TSS1500-opensea		NA	NA		rs3834102
42217	cg02481950	0.019750194	0.812346692	6.604911541	3.03E-10	0.000122392	11.06191732	16	21665002	R	II	METTL9	Body	opensea	Body-opensea		NA	NA
224158	cg14427590	0.022735768	0.676643459	6.588229922	3.33E-10	0.000134405	10.96989108	17	60695089	F	II		IGR	opensea	IGR-opensea		NA	TRUE
94573	cg05740793	0.043949729	0.1837734	6.398429493	9.57E-10	0.000385899	9.933861826	11	10531091	R	II		IGR	opensea	IGR-opensea		NA	NA
216098	cg13965201	0.029058198	0.733692503	6.101101256	4.80E-09	0.00193489	8.352855253	1	150210352	R	II		IGR	shelf	IGR-shelf	chr1:150206971-150207842	NA	NA			rs78150327
320367	cg21540367	0.00991642	0.855627156	6.066734215	5.76E-09	0.0023237	8.17351405	7	100175462	F	I	LRCH4	Body	shelf	Body-shelf	chr7:100171148-100172286	NA	NA		rs77942585
83218	cg05001044	0.053319621	0.219780835	6.063534591	5.86E-09	0.002363572	8.156853644	1	567312	F	II	MIR1977	TSS1500	opensea	TSS1500-opensea		NA	NA	low-CpG:557168-557277
145445	cg09048334	0.03476521	0.303838548	6.036599588	6.76E-09	0.002726877	8.016850938	6	37012640	R	I		IGR	island	IGR-island	chr6:37012609-37012884	NA	NA
332479	cg22519265	0.010803443	0.881709746	5.966835617	9.77E-09	0.003941358	7.65630065	17	3828052	F	I	ATP2A3	3'UTR	island	3'UTR-island	chr17:3827795-3828137	NA	TRUE		rs1043246
41617	cg02448796	0.032833228	0.765877734	5.917406973	1.27E-08	0.005107886	7.402667231	1	6101339	F	II	KCNAB2	Body	opensea	Body-opensea		TRUE	NA
269061	cg17641710	0.023857199	0.609589767	5.892160361	1.44E-08	0.005827853	7.273706397	3	50279038	R	II	GNAI2	Body	shelf	Body-shelf	chr3:50275393-50275645	NA	NA
64227	cg03819286	0.026792969	0.666207192	5.879438066	1.54E-08	0.006227366	7.208871499	16	4673974	F	II	MGRN1	TSS1500	shore	TSS1500-shore	chr16:4674706-4675453	NA	NA
171569	cg10855342	0.006407009	0.943423416	5.875878355	1.57E-08	0.006343866	7.190748803	4	113276902	R	II	ALPK1	5'UTR	opensea	5'UTR-opensea		NA	NA
235566	cg15197458	0.014014782	0.801970635	5.833063449	1.96E-08	0.007923432	6.973400278	19	3464765	F	I		IGR	island	IGR-island	chr19:3464764-3464992	NA	TRUE	high-CpG:3415049-3416116
14700	cg00832928	0.02884309	0.680633231	5.822196387	2.08E-08	0.008381958	6.918418048	3	150329458	R	II	SELT	Body	island	Body-island	chr3:150329457-150329728	NA	NA
334577	cg22688566	0.028328135	0.570749608	5.803076977	2.29E-08	0.009252439	6.821864416	17	27459835	R	II	MYO18A	Body	opensea	Body-opensea		NA	TRUE
378887	cg25966751	0.022545651	0.75838981	5.785001442	2.52E-08	0.010156309	6.730795874	14	74098320	F	II		IGR	shelf	IGR-shelf	chr14:74100343-74101230	NA	NA		rs75562619	rs75727564
301575	cg20056593	0.016543887	0.884649022	5.681757475	4.27E-08	0.017230342	6.214636339	12	132993150	R	I		IGR	shelf	IGR-shelf	chr12:132990777-132990987	NA	NA
397208	cg27229664	0.02206902	0.761335168	5.676409718	4.39E-08	0.017705459	6.188087643	16	85096666	R	II	KIAA0513	5'UTR	opensea	5'UTR-opensea		NA	TRUE			rs28678628
332253	cg22505006	0.029034915	0.415213003	5.639657024	5.29E-08	0.021334747	6.006132449	1	154981829	R	II	ZBTB7B	5'UTR	opensea	5'UTR-opensea		NA	NA
88630	cg05343106	0.020279998	0.811916219	5.625293659	5.69E-08	0.022942301	5.935261141	11	73661229	F	II	DNAJB13	TSS200	opensea	TSS200-opensea		NA	NA		rs72982956
269865	cg17714703	0.033109058	0.227129595	5.62378751	5.73E-08	0.023117563	5.927837337	19	4912221	R	I	UHRF1	Body	shore	Body-shore	chr19:4909262-4910256	NA	NA
115375	cg07081759	0.024999705	0.666739944	5.621164072	5.81E-08	0.023425962	5.914909962	10	126330905	F	II	FAM53B	Body	opensea	Body-opensea		NA	NA
206971	cg13444131	0.009174681	0.905866521	5.618582113	5.88E-08	0.023733402	5.902191364	19	40322546	R	I	DYRK1B	5'UTR	shore	5'UTR-shore	chr19:40323907-40325005	NA	NA
331383	cg22434506	0.009617609	0.915712777	5.585723041	6.94E-08	0.028007029	5.740710346	12	6657818	F	I	IFFO1	Body	island	Body-island	chr12:6657727-6657973	NA	NA
267609	cg17515347	-0.0473728	0.575946703	-5.584830461	6.97E-08	0.028133013	5.736333766	1	159047163	R	II	AIM2	TSS1500	opensea	TSS1500-opensea		NA	NA
300929	cg20003976	0.014356946	0.846770782	5.584522449	6.99E-08	0.028176616	5.734823617	1	76188832	R	II	ACADM	TSS1500	shore	TSS1500-shore	chr1:76189916-76190730	NA	NA
144856	cg09007354	0.023759797	0.484010574	5.554685055	8.11E-08	0.032728069	5.588829861	1	54100163	F	II	GLIS1	5'UTR	opensea	5'UTR-opensea		NA	TRUE
304400	cg20285559	0.010146076	0.884669016	5.550107755	8.30E-08	0.033486931	5.566485125	1	6688542	F	I	THAP3	Body	shelf	Body-shelf	chr1:6685071-6685691	NA	NA		rs34754396
297593	cg19769147	0.019493277	0.560441061	5.542756335	8.61E-08	0.03474175	5.530627074	14	105860954	R	I	PACS2	Body	shelf	Body-shelf	chr14:105864480-105865465	NA	NA
364242	cg24843003	0.029446615	0.650248232	5.540215448	8.72E-08	0.035186025	5.518241686	19	1409547	F	II	DAZAP1	Body	shore	Body-shore	chr19:1407109-1408843	NA	TRUE
57265	cg03393322	0.008479502	0.929858307	5.525672621	9.38E-08	0.037837433	5.447435791	7	4260883	F	II	SDK1	Body	opensea	Body-opensea		NA	NA		rs61743123
79252	cg04757081	0.014030528	0.776519288	5.523693819	9.47E-08	0.038212929	5.437812251	10	65424432	F	I		IGR	opensea	IGR-opensea		NA	NA		rs35466798
19120	cg01084918	0.020417459	0.716992661	5.522547521	9.53E-08	0.038432108	5.432238629	1	110576366	R	II	FAM40A	TSS1500	shore	TSS1500-shore	chr1:110577199-110577942	NA	NA
19406	cg01101459	0.028941847	0.710377235	5.511972173	1.00E-07	0.04051284	5.380859441	1	234871477	F	I		IGR	opensea	IGR-opensea		NA	NA
59795	cg03546163	-0.053548463	0.521436276	-5.498643533	1.07E-07	0.043292154	5.31620946	6	35654363	R	II	FKBP5	5'UTR	shore	5'UTR-shore	chr6:35655607-35656856	NA	NA
318505	cg21393135	0.003277461	0.9690082	5.491252447	1.11E-07	0.044912551	5.280410245	6	31747255	R	I	VARS	Body	opensea	Body-opensea		NA	NA
315460	cg21155515	-0.007520143	0.062174513	-5.469807309	1.24E-07	0.049955838	5.176745359	17	77005819	R	I	CANT1	1stExon	island	1stExon-island	chr17:77005746-77006106	NA	NA	high-CpG:74517336-74517531
174311	cg11058932	0.029268435	0.597380376	5.458354512	1.31E-07	0.05287099	5.121508826	7	130372167	F	II	TSGA13	TSS1500	opensea	TSS1500-opensea		NA	NA
211538	cg13696490	-0.031075182	0.54754134	-5.437427883	1.45E-07	0.058631401	5.020807086	3	151488006	F	II	LOC201651	TSS1500	opensea	TSS1500-opensea		NA	TRUE
149309	cg09317371	0.020030114	0.536198589	5.426532347	1.53E-07	0.061868046	4.968492623	16	57180175	R	I	CPNE2	Body	opensea	Body-opensea		NA	NA
216056	cg13962722	0.013315054	0.822998963	5.415730286	1.62E-07	0.065248399	4.916705769	6	71868519	R	II		IGR	opensea	IGR-opensea		NA	TRUE			rs77034903
320686	cg21561057	0.003746917	0.955128878	5.410578797	1.66E-07	0.066923165	4.892036346	19	40711866	R	I	MAP3K10	Body	island	Body-island	chr19:40711823-40712040	NA	NA
17130	cg00975115	0.008652471	0.905136839	5.404889043	1.71E-07	0.06882157	4.864810073	16	30958403	F	I	FBXL19	Body	island	Body-island	chr16:30958130-30958495	NA	NA
299242	cg19881557	0.02565999	0.666897229	5.390718442	1.83E-07	0.073780379	4.797096701	14	20967426	F	I		IGR	opensea	IGR-opensea		NA	TRUE
173076	cg10967866	0.03044523	0.700852733	5.381645957	1.91E-07	0.077135983	4.753815612	10	134362164	F	I	INPP5A	Body	shore	Body-shore	chr10:134360859-134361084	NA	NA		rs78719720
388193	cg26610247	0.027028381	0.526304116	5.362831598	2.10E-07	0.084574866	4.66423769	8	142297175	R	I		IGR	shore	IGR-shore	chr8:142295218-142295879	TRUE	NA
368231	cg25132241	0.020199929	0.744307	5.355675541	2.17E-07	0.087583728	4.630229673	14	92396859	R	II	FBLN5	Body	opensea	Body-opensea		NA	TRUE
294327	cg19546057	0.02791331	0.346388255	5.334019887	2.41E-07	0.097337501	4.527526714	11	128776216	R	II	C11orf45	TSS1500	opensea	TSS1500-opensea		NA	NA
301591	cg20058389	0.006743127	0.917813282	5.329415399	2.47E-07	0.099543623	4.505730878	2	196412552	F	I		IGR	opensea	IGR-opensea		NA	NA
122369	cg07521618	0.016550882	0.806644239	5.328975144	2.47E-07	0.09975709	4.503647643	14	105857176	R	II	PACS2	Body	opensea	Body-opensea		NA	NA
252156	cg16414052	0.012953482	0.894366325	5.326570028	2.50E-07	0.100931143	4.492269236	16	1704944	F	II	CRAMP1L	Body	shore	Body-shore	chr16:1705866-1706244	NA	NA
152708	cg09548275	0.033345575	0.734760096	5.319914485	2.58E-07	0.104250524	4.460802989	11	47282999	F	I	NR1H3	Body	opensea	Body-opensea		NA	NA		rs55993545
110097	cg06771256	0.008524795	0.849730393	5.31868445	2.60E-07	0.104875509	4.454990908	16	88990746	F	I	CBFA2T3	5'UTR	shelf	5'UTR-shelf	chr16:88994137-88994442	NA	NA
15058	cg00854172	0.011501732	0.869499399	5.317420545	2.62E-07	0.105521499	4.44901986	2	23748104	R	II	KLHL29	5'UTR	shore	5'UTR-shore	chr2:23749086-23749291	TRUE	NA
114406	cg07021906	0.032762605	0.66449769	5.316704631	2.63E-07	0.105889122	4.445638165	16	87866833	R	I	SLC7A5	Body	opensea	Body-opensea		NA	NA
371839	cg25409554	0.023247621	0.709591029	5.316639381	2.63E-07	0.10592269	4.445329968	1	234871422	F	I		IGR	opensea	IGR-opensea		NA	NA
270479	cg17760058	0.004855515	0.955121656	5.30427087	2.79E-07	0.112476142	4.386961847	19	2321626	R	I	LSM7	3'UTR	island	3'UTR-island	chr19:2321581-2321990	NA	NA
341194	cg23163136	0.010598179	0.910048108	5.299418798	2.85E-07	0.115153267	4.364093058	1	226551990	R	II	PARP1	Body	opensea	Body-opensea		NA	NA
152206	cg09512080	0.016717752	0.598410064	5.285824238	3.05E-07	0.122988281	4.300105082	7	94286219	R	II	SGCE	TSS1500	island	TSS1500-island	chr7:94284858-94286527	NA	NA
291907	cg19369780	0.047425134	0.831838665	5.285235552	3.06E-07	0.123339015	4.297337072	11	1578502	R	I	DUSP8	Body	island	Body-island	chr11:1577705-1579091	NA	NA			rs72843290
145027	cg09018739	0.029527687	0.627687141	5.281349301	3.12E-07	0.125678934	4.279069816	16	57180107	R	II	CPNE2	Body	opensea	Body-opensea		NA	NA
135469	cg08369576	0.013083236	0.850802358	5.278544698	3.16E-07	0.127394342	4.265893271	16	12137030	R	II	RUNDC2A	Body	shore	Body-shore	chr16:12136720-12136952	NA	NA
65483	cg03899510	0.027153538	0.374547478	5.275719222	3.20E-07	0.129145526	4.252624124	6	170581690	R	I		IGR	shore	IGR-shore	chr6:170580889-170581113	NA	NA
318519	cg21394688	0.014939367	0.779850539	5.261596669	3.43E-07	0.138255207	4.186383331	18	77835513	F	II		IGR	shore	IGR-shore	chr18:77835862-77836102	NA	NA
204797	cg13309415	0.01165226	0.906294657	5.259930935	3.46E-07	0.13937	4.178579379	17	79425877	R	II	BAHCC1	Body	island	Body-island	chr17:79425847-79426169	NA	NA
286542	cg18930928	0.011286432	0.856540139	5.258374016	3.48E-07	0.140419865	4.17128695	1	205210953	R	I	TMCC2	Body	shore	Body-shore	chr1:205210695-205210918	NA	NA
23365	cg01344738	0.022223544	0.74492509	5.255078769	3.54E-07	0.142667335	4.155857902	6	30067108	F	II		IGR	shore	IGR-shore	chr6:30068492-30068794	NA	NA
353398	cg24051040	0.008806444	0.901892103	5.25447988	3.55E-07	0.143079535	4.153054578	1	42497806	R	II		IGR	shelf	IGR-shelf	chr1:42500855-42501980	NA	NA
200721	cg12992827	-0.036243212	0.705298115	-5.252383535	3.58E-07	0.144531531	4.143243806	3	101901234	F	II		IGR	opensea	IGR-opensea		NA	TRUE
152847	cg09556700	0.021255728	0.738861547	5.246238654	3.69E-07	0.148870666	4.114503579	1	2230668	R	I	SKI	Body	shore	Body-shore	chr1:2232310-2232617	TRUE	NA
50162	cg02952963	0.008245558	0.899589924	5.233393822	3.93E-07	0.158353618	4.054511187	7	4215000	F	II	SDK1	Body	opensea	Body-opensea		NA	NA
396539	cg27180368	0.016589989	0.541629077	5.230400994	3.98E-07	0.160646035	4.040549415	19	56705497	R	II	ZSCAN5B	TSS1500	shelf	TSS1500-shelf	chr19:56709055-56709273	NA	NA
270718	cg17781958	0.03500075	0.72839374	5.225305973	4.08E-07	0.164623044	4.016795011	17	79428404	F	II	BAHCC1	Body	island	Body-island	chr17:79427930-79429135	NA	NA
100356	cg06118302	0.007935458	0.909774395	5.222085677	4.14E-07	0.167185864	4.001790357	8	37820326	R	II		IGR	shelf	IGR-shelf	chr8:37822486-37824008	NA	TRUE
262724	cg17163138	0.006233502	0.935651194	5.221840152	4.15E-07	0.167382843	4.000646655	19	9949219	R	II	PIN1	Body	shelf	Body-shelf	chr19:9945505-9946389	NA	NA
399193	cg27370248	0.016940334	0.772312637	5.22143033	4.16E-07	0.167712138	3.998737711	15	55579397	F	II	RAB27A	5'UTR	shelf	5'UTR-shelf	chr15:55581772-55582571	NA	NA		rs35370574
17038	cg00969680	0.019015372	0.809483507	5.204893993	4.50E-07	0.181537116	3.921808965	1	113466087	F	I	AFARP1	Body	opensea	Body-opensea		NA	NA
163643	cg10307051	0.010388896	0.871182757	5.191444946	4.80E-07	0.193591488	3.85938254	10	34345346	R	II		IGR	opensea	IGR-opensea		NA	NA
222965	cg14355321	0.00594218	0.955999524	5.18908571	4.85E-07	0.195784727	3.848444639	8	123954739	F	II	ZHX2	5'UTR	opensea	5'UTR-opensea		NA	TRUE
67070	cg03997502	0.009493471	0.929760982	5.168505582	5.35E-07	0.215968304	3.753195275	16	1537775	F	II	C16orf38	Body	island	Body-island	chr16:1537699-1537927	NA	NA		rs61733465
164204	cg10342490	0.025738269	0.620861566	5.165488859	5.43E-07	0.219091712	3.739258029	11	106698562	R	I	GUCY1A2	Body	opensea	Body-opensea		NA	NA
60183	cg03567262	0.010475783	0.862988767	5.163063549	5.49E-07	0.221634552	3.72805771	12	108657870	R	II		IGR	opensea	IGR-opensea		NA	TRUE
55335	cg03274739	0.021525714	0.73207879	5.160101563	5.57E-07	0.224778955	3.714384542	11	98437942	R	I		IGR	opensea	IGR-opensea		NA	NA
191312	cg12271800	0.015826897	0.8380219	5.158831245	5.61E-07	0.226140737	3.708522357	19	59028764	F	I	ZBTB45	Body	island	Body-island	chr19:59028352-59028939	TRUE	NA
172029	cg10891259	0.013460609	0.810046396	5.153547414	5.75E-07	0.231891447	3.684150951	1	116943802	F	I	C1orf203	Body	opensea	Body-opensea		NA	NA	low-CpG:116745082-116745350
253470	cg16506959	0.011659239	0.892339586	5.150850407	5.82E-07	0.234881229	3.671718667	4	83404135	F	II		IGR	opensea	IGR-opensea		NA	NA			rs77349575
263749	cg17237086	0.017689537	0.734080343	5.144444863	6.00E-07	0.242132868	3.642211682	22	40814966	F	II	MKL1	Body	island	Body-island	chr22:40814816-40815102	NA	NA		rs74347558
67314	cg04012053	0.004846963	0.942439082	5.138624881	6.17E-07	0.248909673	3.615426972	16	70680631	F	I	IL34	1stExon	opensea	1stExon-opensea		NA	NA
288235	cg19069283	0.015035963	0.785712993	5.136348266	6.24E-07	0.251610351	3.604955993	5	74707372	R	II	COL4A3BP	Body	opensea	Body-opensea		NA	TRUE
309241	cg20671781	0.017993484	0.71683584	5.1303937	6.42E-07	0.258809223	3.577585961	10	43626471	F	I		IGR	opensea	IGR-opensea		NA	NA
246157	cg15993871	0.01178285	0.911030327	5.129796575	6.43E-07	0.259542057	3.574842658	10	82345699	R	I	SH2D4B	Body	opensea	Body-opensea		NA	NA		rs7072057
380615	cg26097381	0.02791994	0.695616627	5.123441578	6.63E-07	0.267467173	3.545662149	6	31779598	R	II	HSPA1L	Body	shelf	Body-shelf	chr6:31782872-31785190	NA	NA
220162	cg14195992	-0.024430551	0.765646465	-5.121164437	6.70E-07	0.27036367	3.535213001	8	48265917	R	II	KIAA0146	Body	opensea	Body-opensea		TRUE	TRUE
297189	cg19744051	0.018765031	0.756080622	5.11948752	6.76E-07	0.272516125	3.527520436	5	55294284	R	II		IGR	shelf	IGR-shelf	chr5:55290335-55291389	NA	NA
118257	cg07248377	0.029599166	0.678986225	5.118679692	6.78E-07	0.27355896	3.523815374	16	4732406	R	II	MGRN1	Body	island	Body-island	chr16:4732219-4732487	TRUE	NA
313886	cg21031226	0.006194338	0.929340254	5.115997084	6.87E-07	0.277049827	3.511515006	8	142203096	R	I	DENND3	Body	opensea	Body-opensea		NA	NA
98678	cg06000635	0.008603902	0.918165192	5.114818893	6.91E-07	0.278596625	3.506114335	21	46492095	R	II	C21orf122	Body	shelf	Body-shelf	chr21:46494173-46495472	NA	NA
70587	cg04212285	0.020305172	0.748462172	5.11130424	7.02E-07	0.283260812	3.490009416	7	157342638	R	I	PTPRN2	Body	shelf	Body-shelf	chr7:157346613-157347069	NA	NA
387601	cg26564960	0.016032113	0.838986726	5.108821694	7.11E-07	0.286600882	3.478639076	1	6082758	F	II		IGR	shelf	IGR-shelf	chr1:6086244-6086494	NA	NA
385576	cg26426564	0.021888283	0.762696067	5.106913469	7.17E-07	0.289194188	3.469902142	10	134371746	R	I	INPP5A	Body	opensea	Body-opensea		NA	NA
197287	cg12724221	0.018971724	0.595501765	5.106342174	7.19E-07	0.289975006	3.467286924	10	99448480	F	II	AVPI1	TSS1500	shore	TSS1500-shore	chr10:99446696-99447400	NA	TRUE
397371	cg27243560	0.013103451	0.85504879	5.105780649	7.21E-07	0.290744462	3.464716658	12	25522335	R	I		IGR	opensea	IGR-opensea		NA	NA
71778	cg04282497	0.015700841	0.827591162	5.10549613	7.22E-07	0.291135093	3.463414414	4	82350883	R	I	RASGEF1B	Body	opensea	Body-opensea		NA	NA
259207	cg16896911	0.024485536	0.629441566	5.104443998	7.25E-07	0.292584049	3.458599302	19	33895690	R	II	PEPD	Body	shelf	Body-shelf	chr19:33892575-33892780	NA	NA
274865	cg18085869	0.021101165	0.69845789	5.103778588	7.28E-07	0.293504035	3.455554436	11	118174435	R	II	CD3E	TSS1500	opensea	TSS1500-opensea		NA	NA
332925	cg22553466	0.013435357	0.841213187	5.103588021	7.28E-07	0.293768026	3.454682472	8	144271270	F	II		IGR	shelf	IGR-shelf	chr8:144267329-144267824	NA	NA
259651	cg16926316	0.00642845	0.90070389	5.101210316	7.37E-07	0.297081278	3.443805139	2	219256101	F	I	SLC11A1	Body	island	Body-island	chr2:219255949-219256210	NA	NA
151719	cg09479650	0.024401014	0.731232068	5.09706031	7.51E-07	0.302951218	3.424829562	16	85578516	R	I		IGR	opensea	IGR-opensea		NA	NA
112120	cg06885468	0.015398096	0.68898406	5.096212903	7.54E-07	0.304163582	3.420956352	6	158129101	F	II		IGR	opensea	IGR-opensea		NA	TRUE
337725	cg22912922	0.011394742	0.667657745	5.094304989	7.61E-07	0.306910436	3.412237777	17	19408817	R	II		IGR	shore	IGR-shore	chr17:19410595-19411377	NA	NA
99630	cg06069685	0.01683414	0.807839294	5.092587504	7.67E-07	0.309403694	3.404391598	18	61751615	R	II	C18orf20	Body	opensea	Body-opensea		NA	TRUE
176057	cg11186858	0.031172102	0.623630372	5.092337944	7.68E-07	0.309767609	3.403251677	17	75096382	R	I		IGR	opensea	IGR-opensea		NA	NA
44533	cg02618071	0.016327455	0.53362786	5.090363904	7.75E-07	0.312660872	3.394236365	17	42406184	R	II		IGR	shelf	IGR-shelf	chr17:42401501-42402427	NA	NA
278701	cg18350497	0.012618658	0.895839383	5.079466102	8.16E-07	0.329111178	3.344516288	11	93476777	R	I	C11orf54	5'UTR	shore	5'UTR-shore	chr11:93474085-93475075	NA	NA		rs652961
6200	cg00347584	0.02250383	0.852732141	5.078780017	8.19E-07	0.330174448	3.341388902	11	47283025	F	II	NR1H3	Body	opensea	Body-opensea		NA	NA			rs55993545
350367	cg23842941	0.007685362	0.856809429	5.074346986	8.36E-07	0.337125337	3.321189805	20	33762631	R	I	PROCR	Body	island	Body-island	chr20:33762403-33762774	TRUE	NA
84642	cg05090143	0.013051441	0.676769215	5.072410041	8.43E-07	0.340206774	3.31236848	6	107391332	R	II	BEND3	Body	island	Body-island	chr6:107391331-107391567	NA	NA
289299	cg19157647	0.009791133	0.9170242	5.072167393	8.44E-07	0.340594718	3.311263585	17	19247897	F	I	MIR1180	TSS200	island	TSS200-island	chr17:19247785-19248069	NA	NA
11969	cg00673730	0.010180008	0.783421554	5.071996405	8.45E-07	0.340868348	3.310485023	8	37642849	R	II		IGR	opensea	IGR-opensea		NA	TRUE
357948	cg24392574	0.007420052	0.924078313	5.069747436	8.54E-07	0.34448726	3.300246644	10	5541423	F	II	CALML5	1stExon	island	1stExon-island	chr10:5540785-5541515	NA	NA
257721	cg16776981	0.022100969	0.400260229	5.065240999	8.72E-07	0.351851211	3.279741969	17	79428142	F	I	BAHCC1	Body	island	Body-island	chr17:79427930-79429135	NA	NA
56581	cg03349397	0.016947301	0.791706858	5.06462313	8.75E-07	0.352872692	3.276931729	6	6588693	R	II	LY86	TSS1500	opensea	TSS1500-opensea		NA	NA			rs2233118
264043	cg17261712	0.013251884	0.836932057	5.060321024	8.93E-07	0.3600652	3.257372068	5	176049061	R	II	SNCB	Body	shore	Body-shore	chr5:176046143-176047641	NA	NA
316027	cg21190895	0.017132798	0.685475335	5.058586506	9.00E-07	0.363005098	3.249489731	9	86984239	F	II	SLC28A3	TSS1500	opensea	TSS1500-opensea		NA	NA			rs12345342
325948	cg21984129	0.016837258	0.777878836	5.056556554	9.09E-07	0.366475297	3.240267535	19	40499193	F	II		IGR	shelf	IGR-shelf	chr19:40502749-40503294	NA	NA		rs234317
120755	cg07417990	0.015291679	0.760181266	5.053073262	9.24E-07	0.372505062	3.224449524	1	224051868	F	I		IGR	opensea	IGR-opensea		NA	NA		rs57444698
206130	cg13396821	0.008521729	0.924538694	5.049254111	9.40E-07	0.37922675	3.207116229	1	154812952	R	II	KCNN3	Body	opensea	Body-opensea		NA	TRUE			rs36088503
143986	cg08942772	0.032463139	0.704303183	5.041438768	9.75E-07	0.39335016	3.17167838	19	17651048	R	II	FAM129C	Body	island	Body-island	chr19:17649987-17651384	NA	NA		rs77003035
361986	cg24684346	0.010635147	0.876489068	5.041152994	9.77E-07	0.393876139	3.170383387	14	24105783	R	II	DHRS2	5'UTR	opensea	5'UTR-opensea		NA	NA
332270	cg22506343	0.017127735	0.5670719	5.038585393	9.88E-07	0.398632592	3.158750853	3	127173672	R	II		IGR	shore	IGR-shore	chr3:127174375-127174944	NA	NA
374910	cg25642069	0.018938901	0.472064986	5.037749782	9.92E-07	0.400192524	3.154966123	8	144408230	F	II	TOP1MT	Body	opensea	Body-opensea		NA	NA		rs2956268
202685	cg13151361	0.018006755	0.77758714	5.036185858	9.99E-07	0.403127999	3.147883978	2	179298300	F	II	PRKRA	Body	opensea	Body-opensea		NA	NA
126422	cg07784294	0.017587756	0.785065232	5.033611701	1.01E-06	0.408005178	3.136230826	11	11873490	F	II	USP47	Body	opensea	Body-opensea		NA	NA	low-CpG:11830050-11830108
308676	cg20630812	0.013213733	0.682384319	5.032923033	1.01E-06	0.409319641	3.133114044	8	87877422	F	II	CNBD1	TSS1500	opensea	TSS1500-opensea		NA	NA
14149	cg00799387	0.024999272	0.719515346	5.028718979	1.03E-06	0.417433397	3.114094574	3	32827142	F	I		IGR	shelf	IGR-shelf	chr3:32822477-32823331	NA	NA		rs77662188
269315	cg17661717	0.032890166	0.803788253	5.026766624	1.04E-06	0.421254205	3.105266241	19	834439	R	I		IGR	shore	IGR-shore	chr19:835272-835524	NA	NA
366377	cg24995976	0.017282226	0.765334759	5.0249674	1.05E-06	0.424805325	3.097132752	1	156882258	F	II	PEAR1	Body	shelf	Body-shelf	chr1:156877769-156878649	NA	NA			rs57731889
266510	cg17438457	0.015868997	0.871429503	5.022548142	1.07E-06	0.429625962	3.086199994	1	53094893	R	II		IGR	shelf	IGR-shelf	chr1:53098629-53099303	NA	NA
372310	cg25447359	0.015889095	0.753053301	5.019958212	1.08E-06	0.434845429	3.074500576	22	30790057	F	II		IGR	shelf	IGR-shelf	chr22:30792887-30793312	NA	NA
164624	cg10372473	0.02264547	0.595444905	5.014827783	1.10E-06	0.445366767	3.05133914	19	10735594	F	II	SLC44A2	TSS1500	shore	TSS1500-shore	chr19:10735999-10736396	NA	TRUE
393263	cg26952928	0.014784178	0.783880323	5.01372778	1.11E-06	0.447654524	3.046375592	8	142230233	F	I	SLC45A4	Body	shore	Body-shore	chr8:142231663-142231974	NA	NA
172498	cg10927968	0.025395009	0.776729907	5.013725857	1.11E-06	0.447658533	3.046366917	11	1807333	F	I		IGR	opensea	IGR-opensea		NA	NA		rs79762573
304457	cg20290360	0.014181043	0.829164615	5.013552426	1.11E-06	0.44802027	3.045584423	1	204956391	F	I	NFASC	Body	opensea	Body-opensea		NA	NA
72170	cg04306926	0.027616733	0.708362701	5.012748402	1.11E-06	0.449700987	3.041957066	20	30126382	R	II	HM13	3'UTR	opensea	3'UTR-opensea		NA	NA
369494	cg25229306	0.017387364	0.609937867	5.012387825	1.12E-06	0.450456714	3.040330472	20	57426374	R	II	GNAS	3'UTR	shore	3'UTR-shore	chr20:57426729-57427047	TRUE	NA
81029	cg04866810	0.012446639	0.866072392	5.006096375	1.15E-06	0.463842585	3.011964127	19	6495193	R	II	TUBB4	Body	island	Body-island	chr19:6495192-6496225	NA	NA	high-CpG:6445929-6447209
8327	cg00467160	0.020587499	0.667120525	5.00599469	1.15E-06	0.464062066	3.01150589	13	50014904	F	II	CAB39L	5'UTR	shelf	5'UTR-shelf	chr13:50018121-50018738	NA	NA
66901	cg03988533	0.007789554	0.903164702	5.004978066	1.16E-06	0.46626193	3.006924948	11	124765360	R	II	ROBO4	Body	opensea	Body-opensea		NA	NA
186368	cg11917288	0.010080813	0.881085316	5.003763023	1.16E-06	0.468904408	3.001450889	13	68745297	R	II		IGR	opensea	IGR-opensea		NA	NA
278295	cg18321138	0.007795976	0.90311036	5.003604727	1.16E-06	0.469249738	3.000737802	1	228161436	F	I		IGR	island	IGR-island	chr1:228161368-228161576	NA	NA
30704	cg01798813	0.00961298	0.930557171	5.003150038	1.17E-06	0.470243031	2.998689642	17	3906674	F	I		IGR	shore	IGR-shore	chr17:3907378-3907703	NA	NA
290243	cg19239278	0.016198954	0.754441365	5.000397339	1.18E-06	0.476300085	2.98629318	19	19513162	F	II	GATAD2A	5'UTR	shelf	5'UTR-shelf	chr19:19516021-19517383	NA	NA
326102	cg22001073	0.006964524	0.899075184	4.995158526	1.21E-06	0.488037077	2.962715728	11	129044164	R	I	RICS	Body	opensea	Body-opensea		NA	NA
368001	cg25114611	-0.024135001	0.318492824	-4.991788757	1.23E-06	0.495734229	2.947560335	6	35696870	R	II	FKBP5	TSS1500	shore	TSS1500-shore	chr6:35695725-35696156	NA	NA
3166	cg00166836	0.010399062	0.8828478	4.986447712	1.26E-06	0.508175599	2.923555835	6	149721425	F	I	MAP3K7IP2	Body	opensea	Body-opensea		NA	NA
236927	cg15316734	0.007954233	0.891579695	4.982804015	1.28E-06	0.516836159	2.907191512	12	6657949	F	I	IFFO1	Body	island	Body-island	chr12:6657727-6657973	NA	TRUE
356982	cg24324942	0.016687033	0.804645119	4.980548857	1.29E-06	0.522267793	2.897068057	12	133729061	R	II	ZNF10	Body	opensea	Body-opensea		NA	NA
160567	cg10100117	0.01716428	0.830849065	4.977549633	1.31E-06	0.529577257	2.883610116	1	179843111	R	II	TOR1AIP2	5'UTR	shelf	5'UTR-shelf	chr1:179846879-179847106	NA	NA			rs80128913
178824	cg11378575	0.009123304	0.901687132	4.976785929	1.32E-06	0.531454262	2.880184297	2	232265004	F	II	B3GNT7	3'UTR	shore	3'UTR-shore	chr2:232262854-232263544	TRUE	TRUE
34332	cg02007235	0.01308199	0.759834062	4.971850342	1.35E-06	0.543741067	2.858054348	6	30568139	R	II		IGR	opensea	IGR-opensea		NA	NA
268610	cg17598704	0.013110269	0.76862369	4.970231245	1.36E-06	0.547831288	2.850798521	4	148885518	R	II	ARHGAP10	Body	opensea	Body-opensea		NA	TRUE
322985	cg21748874	0.006748668	0.924959278	4.967240293	1.38E-06	0.555465635	2.837399799	2	9531164	F	II	ASAP2	Body	shelf	Body-shelf	chr2:9533572-9533807	NA	NA
250406	cg16299063	0.015812487	0.832894087	4.966887082	1.38E-06	0.556373973	2.835817924	5	119285514	R	II		IGR	opensea	IGR-opensea		NA	TRUE
190294	cg12194745	0.025764294	0.699923645	4.966692455	1.38E-06	0.5568751	2.834946315	17	79423649	R	II	BAHCC1	Body	shelf	Body-shelf	chr17:79425847-79426169	TRUE	TRUE
3692	cg00201196	0.017008247	0.61666998	4.966212083	1.38E-06	0.558113841	2.832795152	16	8738469	R	II	C16orf68	Body	opensea	Body-opensea		NA	NA	low-CpG:8645716-8645980
89455	cg05386769	0.014085508	0.805097399	4.962485505	1.41E-06	0.567814652	2.816112735	2	218681558	R	II	TNS1	Body	opensea	Body-opensea		TRUE	TRUE
62886	cg03732020	0.022307292	0.542712956	4.959613981	1.43E-06	0.575400811	2.803264852	11	47282968	R	I	NR1H3	Body	opensea	Body-opensea		NA	NA
339081	cg23010765	0.01123732	0.863493756	4.957832246	1.44E-06	0.580157141	2.795295918	6	146923818	F	II	C6orf103	Body	shelf	Body-shelf	chr6:146920034-146920245	NA	NA
179701	cg11439671	0.00797173	0.899226273	4.955287442	1.46E-06	0.587016542	2.783918064	17	73515429	F	II	TSEN54	Body	shelf	Body-shelf	chr17:73518013-73518383	NA	NA		rs71382170
310877	cg20784591	0.01576512	0.406390001	4.954240015	1.46E-06	0.589862588	2.77923635	7	99972461	R	II	PILRA	Body	opensea	Body-opensea		NA	TRUE
373737	cg25559069	0.017031125	0.666995531	4.953775394	1.47E-06	0.591129319	2.777159874	6	33134799	F	II	COL11A2	Body	opensea	Body-opensea		NA	NA			rs73408007
366594	cg25009141	0.017858255	0.717338974	4.947913091	1.51E-06	0.607340149	2.750973504	1	17751614	R	II	RCC2	Body	opensea	Body-opensea		NA	NA
215982	cg13958199	0.018028517	0.627001202	4.94412569	1.53E-06	0.618041281	2.734068661	9	127018815	R	II	NEK6	TSS1500	shore	TSS1500-shore	chr9:127020249-127020741	TRUE	NA
343105	cg23287638	0.012921148	0.816734249	4.943893098	1.53E-06	0.618704374	2.733030838	2	98266234	R	II		IGR	shelf	IGR-shelf	chr2:98262362-98262924	NA	NA
209812	cg13599258	0.004771284	0.947908378	4.941068643	1.55E-06	0.626811734	2.720431241	12	111589453	F	II	CUX2	Body	opensea	Body-opensea		NA	NA
76594	cg04579632	0.007418462	0.913849949	4.940831414	1.56E-06	0.62749734	2.719373252	13	114084619	R	II	ADPRHL1	Body	shore	Body-shore	chr13:114085423-114085682	NA	NA
46414	cg02727566	0.010384626	0.878784731	4.929789871	1.64E-06	0.660223875	2.670175077	19	40718426	R	II	MAP3K10	Body	shore	Body-shore	chr19:40719569-40720115	NA	NA
177305	cg11267810	0.009853527	0.919296337	4.929778244	1.64E-06	0.660259193	2.670123316	20	19867026	R	II		IGR	opensea	IGR-opensea		NA	NA	low-CpG:19814697-19815211
148953	cg09293614	0.009333601	0.866410539	4.929558011	1.64E-06	0.6609285	2.669142914	19	1378043	F	I	MUM1	Body	island	Body-island	chr19:1377844-1378266	NA	NA
197699	cg12754982	-0.0322763	0.596739631	-4.927028722	1.66E-06	0.668662477	2.657885864	6	160409942	F	II	IGF2R	Body	opensea	Body-opensea		NA	TRUE
232047	cg14943002	0.01146035	0.90299494	4.926280314	1.66E-06	0.67096768	2.654555822	11	47256035	R	II	DDB2	Body	opensea	Body-opensea		NA	TRUE
226061	cg14538085	0.053514071	0.735939634	4.922493993	1.69E-06	0.68274846	2.637714792	9	140030816	R	II		IGR	shelf	IGR-shelf	chr9:140033235-140034176	TRUE	NA
314108	cg21047429	0.006697208	0.931988006	4.921047361	1.70E-06	0.687302161	2.631283106	19	55993241	F	I	ZNF628	Body	island	Body-island	chr19:55992577-55996916	NA	NA		rs34864744
331990	cg22487204	0.012053745	0.799555875	4.91782321	1.73E-06	0.697557128	2.616954046	1	156435421	R	II	MEF2D	3'UTR	opensea	3'UTR-opensea		NA	TRUE
120489	cg07396047	0.010623693	0.913395981	4.915810429	1.75E-06	0.704034027	2.608012468	16	87735077	F	II	LOC100129637	Body	shore	Body-shore	chr16:87736652-87736907	NA	NA			rs74039477
70405	cg04202140	0.010797346	0.813999105	4.911996989	1.78E-06	0.716465173	2.591079671	5	370352	F	I	AHRR	Body	island	Body-island	chr5:370185-370422	NA	TRUE		rs73046961
316960	cg21244745	0.005205127	0.947397884	4.904926174	1.83E-06	0.740079087	2.559710966	2	242665522	F	I	ING5	3'UTR	shore	3'UTR-shore	chr2:242663547-242663872	NA	NA
177288	cg11266582	0.009406639	0.893489474	4.901777436	1.86E-06	0.750835419	2.54575365	15	64275853	F	I	DAPK2	Body	opensea	Body-opensea		NA	NA		rs62639966
71520	cg04267164	0.008870003	0.887973776	4.901141814	1.87E-06	0.753025024	2.542937021	19	49402096	R	I	TULP2	TSS200	shore	TSS200-shore	chr19:49403222-49403618	NA	NA
146584	cg09133692	0.012805633	0.779585632	4.900890415	1.87E-06	0.753892755	2.541823074	2	150429722	R	II	MMADHC	Body	opensea	Body-opensea		NA	TRUE
8169	cg00459550	0.012237808	0.844621262	4.89854227	1.89E-06	0.762044469	2.5314207	1	185291092	F	I		IGR	opensea	IGR-opensea		NA	NA
89693	cg05400196	0.01622467	0.793359764	4.898516545	1.89E-06	0.762134245	2.531306759	6	42272048	F	II	TRERF1	5'UTR	opensea	5'UTR-opensea		NA	TRUE
332776	cg22542420	0.012932658	0.859511761	4.898099545	1.89E-06	0.763590939	2.529459856	17	43183176	R	I	NMT1	3'UTR	opensea	3'UTR-opensea		NA	NA
27619	cg01602287	0.040409795	0.689640341	4.897711799	1.90E-06	0.764947855	2.527742635	11	1578634	R	II	DUSP8	Body	island	Body-island	chr11:1577705-1579091	NA	NA
17959	cg01021483	0.006295932	0.92480126	4.896346076	1.91E-06	0.769745806	2.521695084	22	35820284	F	I	MCM5	3'UTR	island	3'UTR-island	chr22:35820095-35820302	NA	NA		rs1050168
181499	cg11587748	0.024141876	0.594975728	4.893364872	1.93E-06	0.780320479	2.508498725	6	29980376	F	II	NCRNA00171	Body	opensea	Body-opensea		NA	NA
202804	cg13160738	0.009511424	0.872528727	4.889390463	1.97E-06	0.794636938	2.490915928	11	67577512	F	II		IGR	shelf	IGR-shelf	chr11:67572486-67573851	NA	NA
211151	cg13676431	0.007750761	0.914421413	4.886148383	2.00E-06	0.806503278	2.476581437	1	54604852	F	II	CDCP2	3'UTR	opensea	3'UTR-opensea		NA	NA
129174	cg07962934	0.037147446	0.843217336	4.885979918	2.00E-06	0.807124538	2.475836797	8	144809621	R	I	FAM83H	Body	island	Body-island	chr8:144808221-144810978	TRUE	NA	high-CpG:144881510-144881652
242226	cg15704004	0.020384127	0.558998745	4.885881773	2.00E-06	0.807486689	2.47540299	11	92806448	R	II		IGR	opensea	IGR-opensea		NA	TRUE
285410	cg18844301	-0.007980444	0.097945796	-4.881212311	2.05E-06	0.82489956	2.45477178	2	220379000	F	I	ACCN4	5'UTR	shore	5'UTR-shore	chr2:220377743-220377946	TRUE	NA
174301	cg11058087	0.011934033	0.806337247	4.880762986	2.05E-06	0.826594162	2.45278735	12	296609	R	I		IGR	shore	IGR-shore	chr12:298228-298500	NA	NA
169657	cg10720154	0.01273212	0.812677155	4.879916094	2.06E-06	0.829797326	2.449047472	1	203525604	R	II		IGR	opensea	IGR-opensea		TRUE	TRUE
152416	cg09527301	0.019798365	0.674356005	4.879566014	2.06E-06	0.831124919	2.447501673	5	40854992	R	II	CARD6	3'UTR	opensea	3'UTR-opensea		NA	NA
209935	cg13605615	0.025908143	0.548725175	4.879204759	2.06E-06	0.832497049	2.445906618	1	68517255	R	II	DIRAS3	TSS1500	island	TSS1500-island	chr1:68517254-68517474	NA	NA
351545	cg23930114	0.011624762	0.904126352	4.877382876	2.08E-06	0.839450422	2.437863888	14	93419209	F	II	ITPK1	Body	opensea	Body-opensea		NA	NA			rs79234958
41952	cg02468154	0.013495958	0.671487457	4.877178831	2.08E-06	0.840232667	2.436963277	11	43755634	F	II	HSD17B12	Body	opensea	Body-opensea		NA	NA
236119	cg15242630	0.009517293	0.903008768	4.876972231	2.09E-06	0.841025423	2.436051422	22	18488478	R	II	MICAL3	5'UTR	shelf	5'UTR-shelf	chr22:18483191-18484500	NA	NA
218140	cg14079243	0.027112396	0.556603243	4.876055939	2.09E-06	0.844550109	2.432007619	9	88358062	R	II	AGTPBP1	TSS1500	shore	TSS1500-shore	chr9:88356140-88357365	NA	NA
216149	cg13969171	0.007512723	0.932178482	4.876003702	2.09E-06	0.84475148	2.431777102	9	137486830	F	II		IGR	shelf	IGR-shelf	chr9:137483835-137484044	NA	NA		rs7867092
262277	cg17132148	0.032911684	0.645117509	4.874705815	2.11E-06	0.849769658	2.426050326	20	62509296	R	I	TPD52L2	Body	island	Body-island	chr20:62509163-62509369	NA	NA
86592	cg05218245	0.009292921	0.905480562	4.873370081	2.12E-06	0.854964264	2.420157835	6	31683352	F	II	LY6G6D	Body	opensea	Body-opensea		NA	NA
180145	cg11480762	0.021505568	0.627122692	4.869615256	2.16E-06	0.869731628	2.403600639	10	73103395	F	II	SLC29A3	Body	opensea	Body-opensea		NA	TRUE		rs78329982
397162	cg27226927	0.024595869	0.829831752	4.866218556	2.19E-06	0.883302786	2.388631442	17	79993863	F	II	DCXR	Body	shore	Body-shore	chr17:79994780-79995664	NA	NA		rs1127822
255594	cg16639691	0.024713466	0.560337963	4.864295539	2.21E-06	0.891076537	2.380160462	13	28597227	F	II	FLT3	Body	opensea	Body-opensea		NA	TRUE
394827	cg27062116	0.016050844	0.8408232	4.862950091	2.22E-06	0.896554771	2.374235297	15	25490587	R	II	SNORD115-41	TSS200	opensea	TSS200-opensea		NA	NA
196679	cg12670943	0.012881241	0.86176153	4.862805587	2.22E-06	0.897145081	2.373598996	22	43006541	R	II	POLDIP3	Body	shelf	Body-shelf	chr22:43010440-43011063	NA	NA
148865	cg09287359	0.014521318	0.74275937	4.862167332	2.23E-06	0.899756886	2.370788739	19	39279408	F	II	LGALS7B	TSS1500	shore	TSS1500-shore	chr19:39281367-39283662	NA	NA		rs76230661
377124	cg25817701	0.026189271	0.70905398	4.860021811	2.25E-06	0.908590587	2.36134411	7	2140143	F	I	MAD1L1	Body	opensea	Body-opensea		NA	NA
3288	cg00173435	-0.004881958	0.035690528	-4.857824867	2.28E-06	0.917722887	2.351676583	12	106696525	F	I	TCP11L2	TSS200	island	TSS200-island	chr12:106696232-106697199	NA	NA	high-CpG:105220638-105220767	rs10861574
50374	cg02963556	0.005527069	0.930346499	4.857742684	2.28E-06	0.918066224	2.351315008	12	132588637	F	I	EP400NL	Body	opensea	Body-opensea		NA	NA		rs35120463
27404	cg01588444	0.009840776	0.84047687	4.857350867	2.28E-06	0.919704828	2.349591232	12	132924320	R	I		IGR	shore	IGR-shore	chr12:132922117-132922443	NA	NA		rs28371162
191654	cg12298872	0.026385016	0.675222665	4.856805018	2.29E-06	0.921992315	2.34718999	1	228352449	F	II	C1orf69	TSS1500	shore	TSS1500-shore	chr1:228353108-228353986	NA	NA			rs74142614
209802	cg13598790	-0.004956352	0.055977833	-4.852763331	2.33E-06	0.939101798	2.32941695	5	55007947	R	I	SLC38A9	5'UTR	island	5'UTR-island	chr5:55007836-55008368	NA	NA
341075	cg23154064	0.009332621	0.904991053	4.852159382	2.33E-06	0.941684681	2.32676215	3	56699146	R	II	C3orf63	Body	opensea	Body-opensea		NA	NA
209859	cg13601636	0.019484328	0.664595235	4.851604841	2.34E-06	0.944062316	2.324324763	19	55385010	R	II	FCAR	TSS1500	opensea	TSS1500-opensea		NA	NA
144378	cg08971592	0.027561468	0.674800462	4.850700469	2.35E-06	0.947952326	2.320350241	5	74904484	F	II		IGR	shelf	IGR-shelf	chr5:74907286-74907770	NA	NA
196587	cg12664291	0.023359513	0.850905173	4.84994459	2.36E-06	0.9512155	2.317028774	1	234492430	F	II		IGR	shore	IGR-shore	chr1:234492484-234492860	NA	NA
101765	cg06216009	0.013104891	0.843658461	4.849283551	2.37E-06	0.954078146	2.314124388	16	52969471	R	II		IGR	opensea	IGR-opensea		NA	NA
291596	cg19346473	0.011036294	0.742231923	4.848789351	2.37E-06	0.95622373	2.311953245	4	97047135	F	I		IGR	opensea	IGR-opensea		NA	NA
282597	cg18637291	0.009190401	0.789356682	4.845213747	2.41E-06	0.971886872	2.296250042	3	55865842	R	I	ERC2	Body	opensea	Body-opensea		NA	NA
307706	cg20551922	0.019078464	0.852909707	4.844947888	2.41E-06	0.973061337	2.295082825	17	4391282	F	II	SPNS3	3'UTR	opensea	3'UTR-opensea		NA	NA
67971	cg04057956	0.032917063	0.626595435	4.843748542	2.43E-06	0.978376676	2.289817899	12	6339200	F	II	CD9	Body	opensea	Body-opensea		TRUE	TRUE
1	cg00000029	-0.002800692	0.511316957	-0.427619402	0.669353322	1	-8.80539717	16	53468112	F	II	RBL2	TSS1500	shore	TSS1500-shore	chr16:53468284-53469209	TRUE	NA
2	cg00000109	-0.003405914	0.914575411	-1.274073089	0.204003673	1	-8.085004063	3	171916037	F	II	FNDC3B	Body	opensea	Body-opensea		NA	NA	low-CpG:173398671-173398760	rs9864492
3	cg00000165	0.00883306	0.183630924	1.695423021	0.091433019	1	-7.463091229	1	91194674	R	II		IGR	shore	IGR-shore	chr1:91190489-91192804	NA	TRUE
4	cg00000236	0.007415159	0.791841334	2.309898384	0.021836098	1	-6.250042776	8	42263294	R	II	VDAC3	3'UTR	opensea	3'UTR-opensea		NA	NA
5	cg00000289	-0.000233422	0.705804388	-0.034996471	0.972114805	1	-8.896578009	14	69341139	F	II	ACTN1	3'UTR	shore	3'UTR-shore	chr14:69341427-69341820	NA	NA
6	cg00000292	0.001094378	0.909987365	0.552594028	0.581111579	1	-8.743943905	16	28890100	F	II	ATP2A1	1stExon	shore	1stExon-shore	chr16:28890954-28891868	NA	NA		rs62037371
7	cg00000321	0.007052519	0.328811333	0.732562868	0.464617548	1	-8.628012379	8	41167802	R	II	SFRP1	TSS1500	shore	TSS1500-shore	chr8:41165852-41167140	NA	NA
8	cg00000363	0.014004158	0.409352355	1.986307542	0.048260638	1	-6.933578623	1	230560793	F	II		IGR	shore	IGR-shore	chr1:230561103-230562702	NA	NA
9	cg00000658	0.006039706	0.878366522	2.745257408	0.006554481	1	-5.176668756	9	139997924	R	II	MAN1B1	Body	island	Body-island	chr9:139997846-139998048	NA	NA
10	cg00000714	0.000967467	0.159781166	0.361613397	0.717993669	1	-8.83154081	19	54695678	F	II	TSEN34	Body	shore	Body-shore	chr19:54693034-54695497	NA	NA
11	cg00000721	0.001032752	0.962514895	0.932961955	0.351879057	1	-8.46093044	6	25282779	R	II	LRRC16A	Body	shelf	Body-shelf	chr6:25279131-25279890	NA	NA
12	cg00000734	-0.000437443	0.039964908	-0.427973752	0.669095711	1	-8.805245036	3	128902377	F	II	CNBP	5'UTR	island	5'UTR-island	chr3:128902134-128902978	NA	NA
13	cg00000769	-0.000837539	0.065667624	-0.771317866	0.441359674	1	-8.598817997	12	124086477	F	I	DDX55	TSS200	island	TSS200-island	chr12:124086217-124087015	NA	NA
14	cg00000807	0.001493057	0.902076663	0.629450674	0.529717807	1	-8.698392263	2	23913414	F	II	KLHL29	Body	island	Body-island	chr2:23913308-23913569	NA	NA
15	cg00000884	0.002414367	0.91785346	1.236748142	0.217520689	1	-8.131729697	4	154609857	R	II	TLR2	5'UTR	shelf	5'UTR-shelf	chr4:154605086-154606052	NA	NA
16	cg00000905	0.00477218	0.049578878	3.317210331	0.001066346	1	-3.506748881	15	59785306	R	II	FAM81A	Body	opensea	Body-opensea		TRUE	TRUE
17	cg00000924	0.005046154	0.640120239	1.301435363	0.194492869	1	-8.049881041	11	2720463	F	II	KCNQ1	Body	island	Body-island	chr11:2720410-2722087	NA	NA		rs78369463
18	cg00000948	-0.002005275	0.936507629	-1.258032224	0.209735412	1	-8.10525275	8	49890609	F	II		IGR	island	IGR-island	chr8:49890386-49890874	NA	NA
19	cg00000957	0.004611313	0.894083849	3.120327876	0.002052548	1	-4.114175461	1	5937253	F	I	NPHP4	Body	island	Body-island	chr1:5937157-5937392	NA	NA		rs3747991	rs77973802
20	cg00001099	0.009038715	0.830227027	1.156638655	0.248694853	1	-8.227387742	8	87081553	F	II	PSKH2	Body	shore	Body-shore	chr8:87081653-87082046	NA	NA
21	cg00001245	0.000430255	0.034814347	0.39678022	0.691920432	1	-8.818155428	3	15106710	R	I	MRPS25	1stExon	island	1stExon-island	chr3:15106459-15106971	NA	NA
22	cg00001249	-0.001465033	0.878027199	-0.534580529	0.593488589	1	-8.753765831	14	60389786	F	II		IGR	shelf	IGR-shelf	chr14:60386271-60386750	NA	NA
23	cg00001261	-0.009358261	0.481286018	-1.084311069	0.279433078	1	-8.308318486	16	3463964	F	I		IGR	opensea	IGR-opensea		NA	NA		rs76114382
24	cg00001269	0.003703028	0.933476956	2.716121261	0.007138841	1	-5.25392171	20	48959004	R	II		IGR	shore	IGR-shore	chr20:48960164-48960373	NA	NA
25	cg00001349	0.012296798	0.795778074	1.941812279	0.053457498	1	-7.019820271	1	166958439	R	I	MAEL	TSS200	island	TSS200-island	chr1:166958220-166958683	NA	NA
26	cg00001364	0.001262117	0.922647193	0.61890121	0.536632193	1	-8.704994305	1	214170376	R	II	PROX1	Body	opensea	Body-opensea		NA	NA	low-CpG:212236729-212237006
27	cg00001446	0.0005897	0.943335795	0.467678662	0.640484881	1	-8.787401838	1	43831041	R	II	ELOVL1	Body	shore	Body-shore	chr1:43832814-43833073	NA	NA
28	cg00001534	8.17E-05	0.977847314	0.091316322	0.927325695	1	-8.893005353	1	51034865	R	II	FAF1	Body	opensea	Body-opensea		NA	TRUE
29	cg00001582	-0.002572151	0.035268337	-3.246312543	0.001354747	1	-3.729371027	10	80828702	R	II	LOC283050	TSS1500	island	TSS1500-island	chr10:80827070-80830537	NA	NA	high-CpG:80498554-80499164
30	cg00001583	0.002518969	0.08312287	1.099938634	0.27258058	1	-8.291269495	1	200011786	R	I	NR5A2	Body	island	Body-island	chr1:200011400-200012055	NA	NA
31	cg00001593	-0.000752062	0.960860798	-0.696703548	0.486735807	1	-8.65369167	1	170490434	R	II		IGR	opensea	IGR-opensea		NA	TRUE
32	cg00001594	0.000691166	0.038009974	0.473881296	0.636062162	1	-8.784471811	2	11484705	F	I	ROCK2	5'UTR	island	5'UTR-island	chr2:11483959-11485553	NA	NA	high-CpG:11402150-11402278
33	cg00001687	9.04E-05	0.975254378	0.162772102	0.870849724	1	-8.883887778	16	89761661	F	I	CDK10	Body	shore	Body-shore	chr16:89761016-89761218	NA	NA		rs61740483
34	cg00001747	0.004770371	0.080290019	1.609133393	0.109044555	1	-7.60451299	2	105460263	R	I		IGR	island	IGR-island	chr2:105459127-105461770	NA	NA
35	cg00001791	0.001114943	0.956319795	0.863252726	0.388953965	1	-8.523580657	2	103414042	F	II	TMEM182	Body	opensea	Body-opensea		NA	NA
36	cg00001793	0.011778498	0.65128609	2.147804019	0.032840338	1	-6.604776613	12	11905390	F	I	ETV6	Body	opensea	Body-opensea		NA	TRUE		rs34966596
37	cg00001809	0.005316799	0.868036752	2.461818297	0.014605003	1	-5.895314653	14	101154025	F	II		IGR	opensea	IGR-opensea		NA	TRUE		rs4905994
38	cg00001854	-0.001692493	0.936486035	-0.95608017	0.340098238	1	-8.439087996	16	47008491	F	II	DNAJA2	TSS1500	shore	TSS1500-shore	chr16:47006827-47008029	NA	NA
39	cg00001874	0.004307835	0.563689163	0.794613362	0.427708755	1	-8.580549283	10	69990588	R	II	ATOH7	1stExon	shore	1stExon-shore	chr10:69990893-69991523	NA	NA
40	cg00001930	0.001584765	0.935558688	0.658965127	0.510618505	1	-8.679331056	18	60055084	R	II		IGR	shelf	IGR-shelf	chr18:60051869-60052387	NA	NA
41	cg00002028	-0.000602854	0.041350665	-0.534340774	0.593654141	1	-8.753894369	1	20960010	R	I	PINK1	1stExon	shore	1stExon-shore	chr1:20960045-20960551	NA	NA	high-CpG:20832533-20832876
42	cg00002033	0.023437987	0.860593105	2.356108544	0.019360659	1	-6.144412858	19	39798481	R	I	LRFN1	Body	island	Body-island	chr19:39797786-39799250	TRUE	TRUE
43	cg00002080	0.000364775	0.841154613	0.136022145	0.891930185	1	-8.887901453	21	30390417	F	II	RWDD2B	Body	shore	Body-shore	chr21:30391264-30391758	NA	NA		rs72301258
44	cg00002116	0.000421749	0.01440711	0.770458324	0.441868118	1	-8.599481724	17	79670410	R	I	MRPL12	5'UTR	island	5'UTR-island	chr17:79669571-79670811	NA	NA	high-CpG:77280801-77280918
45	cg00002145	0.000386127	0.89760472	0.208770805	0.834823481	1	-8.87530602	2	238249536	R	II	COL6A3	Body	opensea	Body-opensea		NA	TRUE
46	cg00002190	-0.004081901	0.79333052	-0.713236525	0.476467606	1	-8.642011546	8	19555033	F	II		IGR	opensea	IGR-opensea		NA	TRUE
47	cg00002224	-0.001218991	0.583415336	-0.11691995	0.907031893	1	-8.890327863	8	144120399	F	II	C8orf31	TSS1500	opensea	TSS1500-opensea		TRUE	TRUE
48	cg00002236	1.89E-05	0.025262401	0.026622153	0.97878563	1	-8.896837159	18	67873061	F	II	RTTN	TSS200	island	TSS200-island	chr18:67872521-67873358	NA	NA
49	cg00002406	0.000795656	0.015089964	1.506350806	0.133435008	1	-7.763546927	16	30366435	F	II	CD2BP2	5'UTR	island	5'UTR-island	chr16:30366206-30366761	NA	NA		rs35970217
50	cg00002426	0.002319928	0.940911193	1.185208562	0.237234488	1	-8.193997739	3	57743543	F	II	SLMAP	1stExon	shore	1stExon-shore	chr3:57741925-57742990	NA	NA
51	cg00002464	-0.002070309	0.052924099	-1.389850673	0.166001874	1	-7.931370472	8	120428418	F	II	NOV	TSS200	island	TSS200-island	chr8:120428398-120429178	TRUE	NA
52	cg00002531	0.002463601	0.958339983	2.885977997	0.004297016	1	-4.792766644	7	127721794	R	II	SND1	Body	opensea	Body-opensea		NA	NA
53	cg00002591	0.003036696	0.961460069	3.785148955	0.000198914	1	-1.929895014	3	52870543	F	II	MUSTN1	TSS1500	opensea	TSS1500-opensea		NA	NA
54	cg00002593	0.002156561	0.94061861	1.563499134	0.119395958	1	-7.676388575	1	1268793	F	II	TAS1R3	Body	island	Body-island	chr1:1267435-1268986	NA	NA
55	cg00002597	-0.001978983	0.86955696	-0.463396738	0.643545591	1	-8.789402074	16	31437783	R	II	ITGAD	3'UTR	shore	3'UTR-shore	chr16:31438891-31439682	NA	NA
56	cg00002646	0.000725722	0.955822242	0.700509459	0.484361438	1	-8.651027052	1	153515502	R	II	S100A5	TSS1500	opensea	TSS1500-opensea		NA	TRUE
57	cg00002660	-0.000904172	0.041412175	-0.537778958	0.591282105	1	-8.752045577	12	56583610	F	II	SMARCC2	TSS1500	island	TSS1500-island	chr12:56583406-56583682	NA	NA		rs7977273
58	cg00002719	0.001478388	0.028115003	1.202074655	0.230647949	1	-8.173908631	1	169396706	F	I	C1orf114	TSS200	island	TSS200-island	chr1:169396621-169396869	NA	TRUE
59	cg00002749	0.003803574	0.901021013	0.885984547	0.376609026	1	-8.503681145	17	57839538	R	I	TMEM49	Body	opensea	Body-opensea		NA	TRUE
60	cg00002769	0.001219134	0.866801086	0.588595245	0.556746476	1	-8.723341714	16	90002618	R	I		IGR	shore	IGR-shore	chr16:90000351-90000687	NA	NA
61	cg00002808	-0.000495714	0.929121213	-0.256362544	0.797914379	1	-8.864191482	1	223568700	F	II	C1orf65	3'UTR	shore	3'UTR-shore	chr1:223566642-223567268	NA	NA
62	cg00002809	0.003317208	0.905537573	2.454162012	0.014910859	1	-5.913703851	17	76482353	R	I	DNAH17	Body	opensea	Body-opensea		NA	NA
63	cg00002810	0.006594513	0.118537534	2.505513414	0.01296374	1	-5.789330216	1	57888707	R	II	DAB1	5'UTR	island	5'UTR-island	chr1:57887963-57890637	NA	NA
64	cg00002930	0.001892459	0.049987987	1.073055132	0.284441142	1	-8.320448712	6	31515398	F	II	NFKBIL1	5'UTR	opensea	5'UTR-opensea		NA	NA		rs2516386
65	cg00003091	-0.000404386	0.024220485	-0.579019457	0.56317806	1	-8.728948095	4	1715004	F	II	SLBP	TSS1500	shore	TSS1500-shore	chr4:1713267-1714980	NA	NA
66	cg00003173	-0.000691239	0.082099511	-0.303426741	0.761856094	1	-8.850964859	3	14166750	F	II	CHCHD4	TSS1500	island	TSS1500-island	chr3:14165717-14166999	NA	NA
67	cg00003181	-0.002072628	0.909239384	-1.089974782	0.276936106	1	-8.3021675	6	146157367	R	II		IGR	opensea	IGR-opensea		NA	TRUE
68	cg00003187	0.001884084	0.919572044	0.763369992	0.446073926	1	-8.60492718	1	8739981	F	II	RERE	5'UTR	opensea	5'UTR-opensea		NA	TRUE		rs78859273	rs74050270
69	cg00003202	-0.000997133	0.018777818	-1.877469175	0.061798672	1	-7.141191843	1	151319512	R	I	RFX5	5'UTR	island	5'UTR-island	chr1:151319326-151319545	NA	NA
70	cg00003287	0.003250642	0.153115635	0.791261711	0.429657406	1	-8.583210988	1	201346149	R	I	TNNT2	5'UTR	opensea	5'UTR-opensea		TRUE	TRUE
71	cg00003298	0.002714166	0.063987052	1.27356618	0.204183028	1	-8.085647811	12	113901210	R	I	LHX5	Body	island	Body-island	chr12:113900750-113906442	NA	TRUE
72	cg00003305	0.00067361	0.209228871	0.149653003	0.881177727	1	-8.885946003	19	30715645	R	II		IGR	island	IGR-island	chr19:30715549-30715753	NA	NA
73	cg00003345	0.009637341	0.643398155	2.117496959	0.035358759	1	-6.668361372	1	10816499	R	II	CASZ1	5'UTR	opensea	5'UTR-opensea		TRUE	TRUE
74	cg00003513	-0.000939252	0.947555842	-0.678840225	0.497964226	1	-8.666005138	1	10757436	F	II	CASZ1	5'UTR	shore	5'UTR-shore	chr1:10757891-10758252	NA	NA
75	cg00003529	-0.001118697	0.922801786	-0.619840073	0.53601499	1	-8.704411255	3	149510115	R	II	C3orf16	1stExon	opensea	1stExon-opensea		NA	NA
76	cg00003578	-0.000921163	0.665842544	-0.128247749	0.898071982	1	-8.888933196	1	12600529	R	II		IGR	island	IGR-island	chr1:12600347-12600556	TRUE	TRUE
77	cg00003625	0.00898054	0.848632695	1.2126913	0.226569651	1	-8.161119563	17	48912543	R	I	WFIKKN2	TSS200	opensea	TSS200-opensea		NA	TRUE
78	cg00003818	0.00739421	0.471373301	0.780458769	0.435973477	1	-8.59171398	19	17336525	R	I	OCEL1	TSS1500	shore	TSS1500-shore	chr19:17336906-17337868	NA	NA			rs7258339
79	cg00003858	0.003113491	0.884901524	1.253760098	0.211281546	1	-8.110602903	1	45080600	R	II	RNF220	Body	shelf	Body-shelf	chr1:45082739-45083285	NA	NA
80	cg00003965	0.0046025	0.85341874	0.998770337	0.319021105	1	-8.397360755	3	108476878	R	II	RETNLB	TSS1500	opensea	TSS1500-opensea		NA	NA
81	cg00003994	0.00555657	0.049752399	2.617597089	0.009479993	1	-5.509437815	7	15725862	R	II	MEOX2	1stExon	opensea	1stExon-opensea		NA	NA
82	cg00004055	0.000584793	0.049510433	0.651474538	0.515431239	1	-8.684251048	16	66586745	F	II	CKLF	Body	shore	Body-shore	chr16:66586268-66586719	NA	NA		rs2232725
83	cg00004061	0.000318669	0.748748629	0.046476695	0.962973157	1	-8.896108273	6	81797194	R	II		IGR	opensea	IGR-opensea		NA	TRUE
84	cg00004072	-0.000499585	0.027621047	-0.744100431	0.457622674	1	-8.619477546	19	39898015	F	II	ZFP36	Body	island	Body-island	chr19:39897241-39898942	TRUE	NA	high-CpG:44589283-44590662
85	cg00004073	0.013567682	0.442118326	0.457036895	0.64810284	1	-8.792339088	2	237027592	R	II	AGAP1	Body	shore	Body-shore	chr2:237028848-237029121	NA	NA
86	cg00004082	0.009340356	0.120207941	2.392076658	0.017608267	1	-6.060819575	4	10020360	F	I	SLC2A9	Body	shore	Body-shore	chr4:10020481-10021026	TRUE	NA
87	cg00004089	0.000167924	0.940342456	0.107144286	0.914773749	1	-8.891427845	17	74678836	R	II	MXRA7	Body	opensea	Body-opensea		NA	TRUE
88	cg00004105	0.010726902	0.431650767	2.314981928	0.021550833	1	-6.238519945	10	100022608	F	II	LOXL4	Body	opensea	Body-opensea		TRUE	NA
89	cg00004207	0.004531149	0.069198681	2.942479146	0.003610531	1	-4.63362445	2	38977301	R	II	SFRS7	Body	shore	Body-shore	chr2:38977535-38978684	NA	NA
90	cg00004219	-0.00088152	0.96844653	-0.924908816	0.356043253	1	-8.468414625	12	132536833	R	II	EP400	Body	opensea	Body-opensea		NA	NA
91	cg00004257	0.001452843	0.14001665	0.306643913	0.759409179	1	-8.849979579	1	34629175	F	II	CSMD2	Body	island	Body-island	chr1:34628783-34630976	TRUE	NA
92	cg00004429	0.002541416	0.93686513	1.916583176	0.056607849	1	-7.06788156	9	140681206	F	II	EHMT1	Body	shore	Body-shore	chr9:140683120-140683774	NA	NA
93	cg00004533	0.000742908	0.974851109	1.145007155	0.253470568	1	-8.240751133	21	45402464	R	II	AGPAT3	3'UTR	shore	3'UTR-shore	chr21:45402484-45402842	NA	NA
94	cg00004562	0.002759884	0.926264736	2.171296379	0.030996058	1	-6.554893587	6	31089293	R	II	CDSN	TSS1500	opensea	TSS1500-opensea		NA	NA
95	cg00004608	-0.000806538	0.871490538	-0.151853522	0.879443899	1	-8.885612832	6	134272463	R	II		IGR	shore	IGR-shore	chr6:134273310-134274844	NA	NA
96	cg00004667	-0.001770236	0.042461671	-0.993758688	0.321449897	1	-8.402352934	1	16292746	R	II	ZBTB17	5'UTR	opensea	5'UTR-opensea		TRUE	TRUE			rs848199
97	cg00004700	-0.000240537	0.9613163	-0.278555735	0.780851698	1	-8.858231356	2	106013885	R	II	FHL2	5'UTR	shore	5'UTR-shore	chr2:106014878-106015884	NA	NA
98	cg00004771	0.00546901	0.925479909	1.746636911	0.082118723	1	-7.375755154	6	72294826	F	II		IGR	island	IGR-island	chr6:72294372-72294988	NA	NA		rs11550881	rs9446419
99	cg00004773	-0.000168257	0.933307515	-0.077539551	0.938265952	1	-8.894173617	12	76722955	F	II		IGR	opensea	IGR-opensea		TRUE	TRUE
100	cg00004775	-0.002298864	0.935415666	-1.148668896	0.251960228	1	-8.236558562	22	46516503	F	II		IGR	shore	IGR-shore	chr22:46518454-46518729	NA	NA		rs5768751
101	cg00004818	0.000241822	0.050167532	0.109063074	0.913253495	1	-8.891219508	4	178364146	F	II	AGA	TSS1500	shore	TSS1500-shore	chr4:178363239-178363708	NA	NA
102	cg00004859	-0.00043473	0.877142608	-0.130424401	0.896351784	1	-8.888650449	3	110612894	R	II		IGR	opensea	IGR-opensea		NA	NA
103	cg00004883	0.001346855	0.980365218	1.295526431	0.196518498	1	-8.057528134	16	75148460	F	I	LDHD	Body	island	Body-island	chr16:75148398-75148864	NA	NA
104	cg00004939	0.000260516	0.044907068	0.234633464	0.814715019	1	-8.869548093	14	69261661	R	II	C14orf181	3'UTR	island	3'UTR-island	chr14:69259612-69262900	TRUE	NA
105	cg00004963	0.01137443	0.835638809	1.267926177	0.20618638	1	-8.092793299	6	147124996	F	II	LOC729176	TSS200	opensea	TSS200-opensea		TRUE	NA		rs259389
106	cg00004979	0.000370409	0.965371701	0.566387389	0.571717202	1	-8.736203614	12	111885466	F	I	SH2B3	Body	opensea	Body-opensea		NA	NA
107	cg00004996	-0.001075087	0.728253376	-0.142962467	0.886452808	1	-8.886929125	8	17271535	F	II	MTMR7	TSS1500	shore	TSS1500-shore	chr8:17270603-17271120	NA	NA
108	cg00005010	-0.001125405	0.036981624	-1.49268862	0.136974729	1	-7.783912917	16	56691849	R	I	MT1F	TSS200	island	TSS200-island	chr16:56691689-56692034	TRUE	NA
109	cg00005040	0.00257105	0.120046689	0.775855515	0.438681121	1	-8.595301885	6	127439206	F	II	RSPO3	TSS1500	shore	TSS1500-shore	chr6:127439265-127441072	NA	NA
110	cg00005072	0.004475295	0.875061857	1.831802277	0.068355049	1	-7.224931893	16	89371982	R	II	ANKRD11	Body	island	Body-island	chr16:89371981-89373514	NA	NA
111	cg00005083	0.000261073	0.938592133	0.107390682	0.914578512	1	-8.891401299	6	46655543	F	I	TDRD6	TSS200	island	TSS200-island	chr6:46655262-46656738	NA	NA			rs78142352
112	cg00005112	-0.001521664	0.896077326	-0.834924871	0.404680522	1	-8.547659973	16	69958840	F	II	WWP2	TSS200	opensea	TSS200-opensea		TRUE	TRUE	low-CpG:68516280-68516417
113	cg00005164	0.000567882	0.927845337	0.316901329	0.751623889	1	-8.846768855	19	35511522	R	II	GRAMD1A	Body	shore	Body-shore	chr19:35512589-35512809	NA	NA
114	cg00005166	0.007829373	0.602448978	1.186387709	0.236769701	1	-8.192602372	16	3264442	F	II	OR1F2P	TSS1500	opensea	TSS1500-opensea		NA	NA
115	cg00005215	0.000521896	0.950318064	0.259201232	0.795726305	1	-8.863456699	18	61223377	R	II	SERPINB12	TSS200	opensea	TSS200-opensea		NA	NA
116	cg00005306	-0.000143832	0.017392027	-0.23950329	0.810941968	1	-8.868388792	16	30709566	R	I	SRCAP	TSS1500	island	TSS1500-island	chr16:30709274-30710364	NA	NA	high-CpG:30616944-30617460
117	cg00005437	0.00374266	0.914847431	2.318429818	0.021359217	1	-6.230690919	17	18010740	F	II	DRG2	3'UTR	opensea	3'UTR-opensea		NA	NA
118	cg00005541	0.001770909	0.941597338	1.176856608	0.24054518	1	-8.203841975	12	133009863	R	II		IGR	island	IGR-island	chr12:133009744-133009973	TRUE	NA			rs11831305
119	cg00005543	-0.000231566	0.02070994	-0.422891811	0.672793998	1	-8.807414836	6	170151632	F	I	TCTE3	5'UTR	island	5'UTR-island	chr6:170151351-170152131	NA	NA	high-CpG:169893521-169893619
120	cg00005619	-0.004968064	0.540366217	-1.238941444	0.216708885	1	-8.129021859	11	47608722	R	II	FAM180B	Body	shelf	Body-shelf	chr11:47611138-47612438	NA	NA
121	cg00005622	0.002216405	0.951688035	1.588411265	0.11365288	1	-7.637401463	8	145180403	R	II		IGR	shore	IGR-shore	chr8:145180543-145181000	NA	NA
122	cg00005817	0.000743086	0.899103535	0.245148532	0.806573671	1	-8.867015109	4	75168741	R	II	MTHFD2L	3'UTR	opensea	3'UTR-opensea		NA	NA
123	cg00005847	-0.003716156	0.169128435	-0.529374848	0.597087901	1	-8.756543788	2	177029073	F	II	HOXD3	5'UTR	shore	5'UTR-shore	chr2:177029413-177029941	NA	TRUE		rs2857541
124	cg00005849	-0.000871442	0.661386725	-0.082196502	0.934566408	1	-8.893800037	2	237071182	F	II		IGR	shore	IGR-shore	chr2:237071794-237078762	NA	NA
125	cg00005861	0.000348683	0.965685306	0.300679113	0.763947784	1	-8.851798118	10	112068221	F	II		IGR	shelf	IGR-shelf	chr10:112064137-112064859	NA	NA
126	cg00006032	-0.000398156	0.041402853	-0.435356911	0.663737149	1	-8.802046601	14	66974439	R	II	GPHN	1stExon	island	1stExon-island	chr14:66974369-66976235	NA	NA
127	cg00006081	0.003659695	0.294859582	0.816341327	0.415202373	1	-8.563022822	10	124908907	R	II	HMX2	Body	island	Body-island	chr10:124907283-124911035	NA	TRUE
128	cg00006090	0.004340345	0.87280448	1.314193821	0.190171859	1	-8.033252748	16	72206655	R	II	PMFBP1	TSS1500	opensea	TSS1500-opensea		NA	NA
129	cg00006243	0.000723733	0.046325987	0.784365981	0.433682879	1	-8.588652031	2	26726565	R	II	OTOF	Body	island	Body-island	chr2:26726189-26726710	NA	TRUE
130	cg00006397	0.000696668	0.84215502	0.301621428	0.76323023	1	-8.8515132	1	160336699	F	II	NHLH1	TSS200	shelf	TSS200-shelf	chr1:160340604-160340843	NA	NA
131	cg00006414	-0.000444217	0.059553937	-0.142623326	0.886720337	1	-8.886977762	7	148822837	F	II	ZNF425	Body	shore	Body-shore	chr7:148823194-148824228	NA	NA
132	cg00006626	-0.009048279	0.920224076	-1.550783727	0.122414286	1	-7.696055743	1	154127462	R	II	NUP210L	1stExon	opensea	1stExon-opensea		NA	TRUE
133	cg00006787	0.002754692	0.826756909	0.41837988	0.676084166	1	-8.809319576	13	110533441	R	II		IGR	opensea	IGR-opensea		NA	NA
134	cg00006867	0.002632781	0.857022001	0.873371843	0.38342825	1	-8.514785771	15	90066806	F	II	LOC283761	Body	opensea	Body-opensea		NA	NA		rs11856967	rs16943256
135	cg00006884	-0.001051068	0.024780967	-1.285134234	0.200118701	1	-8.070894153	7	23637030	F	II	CCDC126	5'UTR	island	5'UTR-island	chr7:23636735-23637557	NA	NA	high-CpG:23603495-23603559
136	cg00006948	0.001318994	0.039066527	0.89139441	0.373707344	1	-8.49886969	4	1768889	F	I		IGR	island	IGR-island	chr4:1768563-1769074	NA	NA
137	cg00007032	0.000591752	0.038109472	0.597260745	0.550957527	1	-8.718189277	13	30002629	F	II	MTUS2	Body	opensea	Body-opensea		TRUE	TRUE
138	cg00007036	0.000394481	0.963063967	0.526700391	0.598940953	1	-8.75796044	1	33742089	F	I	ZNF362	Body	island	Body-island	chr1:33741774-33742381	NA	NA
139	cg00007076	-0.001554598	0.505057	-0.281124956	0.778883089	1	-8.857509456	8	67342600	F	II	RRS1	1stExon	shore	1stExon-shore	chr8:67344497-67344989	NA	NA
140	cg00007215	0.006067419	0.389868542	0.567824628	0.570742525	1	-8.735386147	17	21416281	R	II		IGR	island	IGR-island	chr17:21416250-21416492	NA	NA
141	cg00007221	0.003160852	0.871121796	1.537246597	0.12569332	1	-7.716821245	1	43999020	F	II	PTPRF	5'UTR	shore	5'UTR-shore	chr1:43996724-43997592	NA	NA		rs34880349
142	cg00007226	-0.001238946	0.049560218	-1.246604771	0.213889705	1	-8.119523622	14	105781366	R	II	PACS2	1stExon	island	1stExon-island	chr14:105780339-105782027	NA	NA
143	cg00007269	-0.000464855	0.02929876	-0.610457448	0.542199198	1	-8.710198446	19	2945106	F	II	ZNF77	TSS200	island	TSS200-island	chr19:2944682-2945507	NA	NA
144	cg00007300	-0.000667565	0.033292399	-0.585718208	0.558675047	1	-8.725035779	14	24521434	F	I	LRRC16B	Body	island	Body-island	chr14:24520989-24521844	TRUE	TRUE
145	cg00007324	0.000556853	0.981156536	1.151050955	0.25098111	1	-8.233824084	19	4047803	F	I	ZBTB7A	Body	island	Body-island	chr19:4047754-4048428	NA	NA	high-CpG:3998775-3998872	rs80178467
146	cg00007326	0.000903803	0.939345403	0.396739471	0.69195044	1	-8.818171655	19	13366046	R	II	CACNA1A	Body	island	Body-island	chr19:13365922-13366158	NA	NA			rs76015014
147	cg00007420	-0.005617293	0.542299004	-0.58947805	0.556155359	1	-8.722820238	6	99796732	R	II	C6orf168	Body	shore	Body-shore	chr6:99797208-99797946	NA	NA
148	cg00007426	0.001699987	0.960184821	1.67995599	0.094408444	1	-7.488969972	2	240404782	R	II		IGR	opensea	IGR-opensea		NA	NA
149	cg00007466	0.000108224	0.974378826	0.134683838	0.892986997	1	-8.888083385	19	7585086	F	II	ZNF358	Body	island	Body-island	chr19:7584325-7585281	NA	NA		rs35972793
150	cg00007540	0.007909297	0.794376792	2.180433956	0.030303273	1	-6.535350769	14	103609265	F	II		IGR	shelf	IGR-shelf	chr14:103604539-103605504	NA	TRUE		rs77784705
151	cg00007644	-0.006485406	0.100267053	-1.992086073	0.047618169	1	-6.9222403	11	20623259	R	II	SLC6A5	Body	island	Body-island	chr11:20622720-20623399	NA	NA
152	cg00007675	0.000678385	0.936846336	0.443525306	0.657828797	1	-8.798444366	8	37606579	R	II	LOC728024	TSS1500	opensea	TSS1500-opensea		NA	NA
153	cg00007800	0.005546649	0.898515036	2.595079194	0.010103581	1	-5.566593404	1	1838518	R	II		IGR	shore	IGR-shore	chr1:1839958-1840601	NA	NA			rs2377037
154	cg00007898	0.000122059	0.024649087	0.106070114	0.915624952	1	-8.891542861	1	205180627	F	I	DSTYK	1stExon	island	1stExon-island	chr1:205179963-205180910	NA	NA	high-CpG:203447137-203447488
155	cg00007981	-0.000559544	0.013693817	-1.162994013	0.246112375	1	-8.220029733	11	93862594	R	II	PANX1	1stExon	island	1stExon-island	chr11:93861560-93862773	NA	NA			rs74613753
156	cg00007987	-0.001626116	0.953117922	-1.067199186	0.287070649	1	-8.326709983	19	56156430	F	I	ZNF581	Body	island	Body-island	chr19:56156312-56156543	NA	NA		rs11084406
157	cg00008004	0.00436613	0.097080296	1.500878373	0.134844202	1	-7.771726408	1	153756119	R	I		IGR	island	IGR-island	chr1:153755957-153756335	NA	NA
158	cg00008033	0.003424504	0.087059983	1.492762313	0.136955442	1	-7.78380355	19	52429980	R	II	ZNF613	TSS1500	opensea	TSS1500-opensea		NA	NA
159	cg00008036	0.000800714	0.133610285	0.24814411	0.804258145	1	-8.866273192	1	179712091	R	II	FAM163A	TSS1500	island	TSS1500-island	chr1:179711947-179713951	TRUE	NA
160	cg00008188	-0.000620543	0.024242944	-0.998441694	0.319180003	1	-8.397688883	14	69262694	R	II	C14orf181	1stExon	island	1stExon-island	chr14:69259612-69262900	TRUE	NA
161	cg00008345	0.001217548	0.96433045	1.128944399	0.260170843	1	-8.258986179	2	232643843	R	II	PDE6D	Body	shore	Body-shore	chr2:232645313-232646505	NA	NA
162	cg00008387	-0.000625984	0.054740295	-0.793921576	0.428110534	1	-8.581099578	16	50059011	F	II	TMEM188	TSS200	island	TSS200-island	chr16:50058867-50059423	NA	NA
163	cg00008452	0.000839725	0.936578266	0.281919089	0.77827489	1	-8.857284981	12	99126269	R	II	APAF1	Body	opensea	Body-opensea		NA	NA
164	cg00008488	0.00104112	0.070679861	0.307605564	0.758678237	1	-8.849683051	5	175199915	R	II		IGR	shore	IGR-shore	chr5:175200315-175200555	NA	TRUE
165	cg00008493	0.001299416	0.96048618	1.121846047	0.263170771	1	-8.266963381	14	93813777	R	II	COX8C	Body	island	Body-island	chr14:93813483-93814111	NA	NA		rs11629131
166	cg00008544	0.012419935	0.860124187	2.330689367	0.020689942	1	-6.202763732	5	179778527	F	II	GFPT2	Body	shore	Body-shore	chr5:179779114-179781279	NA	NA
167	cg00008564	0.000440392	0.955113119	0.347216522	0.728765997	1	-8.836662935	6	27830391	F	II		IGR	shelf	IGR-shelf	chr6:27833120-27833406	NA	NA
168	cg00008612	-0.000168596	0.942096702	-0.101721102	0.919072212	1	-8.891996686	13	60726243	R	II	DIAPH3	Body	opensea	Body-opensea		NA	TRUE
169	cg00008621	5.68E-05	0.958217462	0.04714107	0.962444257	1	-8.896077037	14	62179983	F	II	HIF1A	Body	opensea	Body-opensea		NA	TRUE
170	cg00008629	0.001553638	0.375988736	0.145606115	0.884367833	1	-8.886546033	9	115093661	R	II	ROD1	Body	shore	Body-shore	chr9:115095149-115095919	NA	NA
171	cg00008647	0.007853117	0.151966947	1.411661564	0.159485413	1	-7.900958947	1	207082900	R	I	FAIM3	Body	island	Body-island	chr1:207082693-207083202	TRUE	NA
172	cg00008665	0.000200617	0.899982734	0.073665285	0.941344747	1	-8.894467813	3	43146780	R	II	C3orf39	5'UTR	shore	5'UTR-shore	chr3:43147184-43147713	NA	NA
173	cg00008671	0.001889099	0.279475414	0.387427531	0.698820381	1	-8.821836304	10	86087961	R	II	FAM190B	TSS1500	shore	TSS1500-shore	chr10:86088395-86088791	NA	NA
174	cg00008713	-0.002607651	0.042763182	-2.720536685	0.007047359	1	-5.242263921	18	11980953	R	II	IMPA2	TSS1500	island	TSS1500-island	chr18:11980483-11982142	NA	NA
175	cg00008737	0.001227412	0.963146323	1.068241568	0.286601382	1	-8.325597932	19	51021200	R	II	LRRC4B	Body	island	Body-island	chr19:51020296-51022796	NA	NA		rs58286236
176	cg00008810	-0.000814571	0.970781465	-1.169488715	0.243492891	1	-8.212469261	1	53924763	R	II	DMRTB1	TSS1500	shore	TSS1500-shore	chr1:53925191-53926228	NA	NA
177	cg00008819	-0.000673695	0.925792077	-0.512414701	0.608883238	1	-8.765406311	4	3257791	F	I	C4orf44	3'UTR	shelf	3'UTR-shelf	chr4:3254957-3255175	NA	NA			rs61790518
178	cg00008823	-0.000741015	0.015543304	-1.076218668	0.283027462	1	-8.317052104	1	52344227	F	II	NRD1	1stExon	island	1stExon-island	chr1:52344178-52344939	NA	NA	high-CpG:52116598-52117066	rs72901974
179	cg00008839	-0.000613684	0.015667331	-1.135475813	0.257431643	1	-8.251602183	19	2269146	F	I	OAZ1	TSS1500	island	TSS1500-island	chr19:2269115-2271364	NA	NA
180	cg00008971	0.000689799	0.916787331	0.329453764	0.742131293	1	-8.842696163	1	45966925	R	II	MMACHC	Body	shore	Body-shore	chr1:45965586-45966049	NA	NA
181	cg00009001	0.002108562	0.958024076	1.110175804	0.268154973	1	-8.279970414	12	120151890	F	II	MIR1178	TSS1500	opensea	TSS1500-opensea		NA	NA
182	cg00009038	0.005556505	0.59533876	1.057553312	0.291437879	1	-8.336949584	2	132152167	R	I		IGR	island	IGR-island	chr2:132152149-132152440	NA	NA
183	cg00009053	0.000435067	0.698454933	0.060100877	0.952130741	1	-8.895379047	11	61283865	R	II	SYT7	3'UTR	island	3'UTR-island	chr11:61283864-61284147	NA	TRUE
184	cg00009088	0.001834413	0.403079072	0.464893911	0.64247472	1	-8.78870478	11	60930188	R	II	VPS37C	TSS1500	shore	TSS1500-shore	chr11:60928560-60929262	NA	NA
185	cg00009167	-0.000421365	0.048494263	-0.407105347	0.684332884	1	-8.81399002	1	109656433	R	II	KIAA1324	TSS200	island	TSS200-island	chr1:109656095-109656611	NA	TRUE	high-CpG:109457781-109458322
186	cg00009196	-0.000233883	0.14810997	-0.081321799	0.935261177	1	-8.893871867	20	19954588	F	II	RIN2	Body	shore	Body-shore	chr20:19955536-19956034	NA	NA		rs199575
187	cg00009214	-0.000829833	0.08035735	-0.683501578	0.495020902	1	-8.6628227	12	16064569	R	I	DERA	Body	shore	Body-shore	chr12:16064080-16064534	TRUE	NA
188	cg00009292	0.002552644	0.109717704	1.296805681	0.196078647	1	-8.055875488	1	50882082	F	I		IGR	island	IGR-island	chr1:50881884-50882103	NA	TRUE
189	cg00009293	0.003143805	0.889176465	1.591756772	0.1128986	1	-7.632119931	7	44151172	F	II	AEBP1	Body	shore	Body-shore	chr7:44152227-44152505	NA	NA
190	cg00009306	0.011105496	0.703446428	1.775566817	0.077209314	1	-7.325303695	14	22989583	F	II		IGR	opensea	IGR-opensea		NA	TRUE		rs78011553	rs74038932
191	cg00009349	0.006878569	0.874221369	2.792415428	0.005699921	1	-5.050003898	14	22674549	R	II		IGR	opensea	IGR-opensea		NA	NA
192	cg00009364	0.000378342	0.015746282	0.705243491	0.481416892	1	-8.647692465	14	56586028	R	I	PELI2	Body	island	Body-island	chr14:56585042-56586234	TRUE	NA
193	cg00009407	-0.0002958	0.022293197	-0.494818206	0.621230296	1	-8.774297079	14	89290921	R	II	TTC8	TSS200	island	TSS200-island	chr14:89290918-89291355	NA	NA		rs79029128
194	cg00009412	-2.92E-05	0.015380672	-0.04578441	0.963524294	1	-8.89614035	2	118572392	R	II	DDX18	1stExon	island	1stExon-island	chr2:118572112-118572627	NA	NA
195	cg00009421	0.00374696	0.927064825	2.090077161	0.037778506	1	-6.725141453	2	44065571	F	II	ABCG5	Body	opensea	Body-opensea		NA	NA
196	cg00009436	-0.002151212	0.930677634	-0.664760199	0.50691144	1	-8.675486284	4	186402631	F	II		IGR	opensea	IGR-opensea		NA	TRUE
197	cg00009523	-0.01195662	0.674593548	-0.320048544	0.749240232	1	-8.845762572	2	1165351	F	II	SNTG2	Body	shore	Body-shore	chr2:1163016-1163820	NA	NA			rs5024308
198	cg00009553	-0.00612026	0.792772139	-1.810631194	0.071584434	1	-7.263075459	16	61854084	F	II	CDH8	Body	opensea	Body-opensea		NA	NA		rs7191782
199	cg00009750	9.70E-05	0.970834926	0.110752268	0.911915413	1	-8.89103304	2	202730892	F	II	CDK15	Body	opensea	Body-opensea		NA	TRUE
200	cg00009834	0.003810721	0.899269607	1.95269622	0.052144666	1	-6.99889901	1	1347671	R	II		IGR	opensea	IGR-opensea		NA	NA
201	cg00009916	0.00050443	0.024058676	0.492254151	0.623038548	1	-8.775566717	1	65613819	R	I	AK3L1	5'UTR	island	5'UTR-island	chr1:65613041-65614898	TRUE	NA	high-CpG:65385763-65386573		rs7551080
202	cg00009922	0.001387369	0.954459912	0.844833675	0.399136477	1	-8.539328018	13	110867376	F	II	COL4A1	Body	opensea	Body-opensea		NA	TRUE		rs16975617
203	cg00009927	0.002921974	0.9325039	1.184677535	0.237444015	1	-8.194625693	16	1157223	R	II		IGR	shore	IGR-shore	chr16:1154940-1155319	NA	NA
204	cg00009944	0.001159802	0.955692759	1.042559523	0.298315278	1	-8.352683579	21	48017232	F	II		IGR	shore	IGR-shore	chr21:48018542-48018791	NA	NA		rs78486681
205	cg00009970	-0.001050294	0.044679379	-0.743204113	0.458163943	1	-8.620145345	18	48723811	R	I	MEX3C	1stExon	shore	1stExon-shore	chr18:48724198-48724425	NA	NA	high-CpG:46977258-46978032
206	cg00010046	9.17E-05	0.028639292	0.118196813	0.906021319	1	-8.890177101	16	88729480	F	II	MGC23284	TSS1500	island	TSS1500-island	chr16:88729108-88730410	NA	NA	high-CpG:87256956-87257048
207	cg00010108	0.001493688	0.940962608	1.043474294	0.297892587	1	-8.351730018	4	1615271	R	II		IGR	opensea	IGR-opensea		NA	NA
208	cg00010168	-0.001526445	0.082704297	-0.645854662	0.519057539	1	-8.687905526	10	99258642	R	II	MMS19	TSS1500	island	TSS1500-island	chr10:99257940-99259520	NA	NA	high-CpG:99248289-99248872
209	cg00010266	-0.001240411	0.028124008	-1.175383458	0.241132517	1	-8.205571208	8	145734519	F	II	MFSD3	TSS200	island	TSS200-island	chr8:145733793-145735370	NA	NA
210	cg00010445	0.006657229	0.224777485	1.65055329	0.100279934	1	-7.537527909	19	14089630	R	II	RFX1	Body	island	Body-island	chr19:14089570-14089796	TRUE	NA
211	cg00010654	0.007037994	0.399847395	1.15678165	0.248636538	1	-8.227222625	1	45476118	F	II	HECTD3	Body	shore	Body-shore	chr1:45476225-45477022	NA	NA
212	cg00010659	0.00028471	0.027264293	0.499324718	0.618057743	1	-8.772049651	6	10723146	R	II	TMEM14C	TSS200	island	TSS200-island	chr6:10723022-10723609	NA	NA
213	cg00010742	-0.000649743	0.243227647	-0.154325694	0.877496726	1	-8.88523273	1	91182989	F	II	BARHL2	TSS200	shore	TSS200-shore	chr1:91183240-91184540	NA	NA
214	cg00010789	0.000304995	0.882943043	0.128716089	0.897701814	1	-8.88887276	2	232321341	F	II	NCL	Body	opensea	Body-opensea		NA	NA
215	cg00010853	0.009394847	0.470845235	1.331840423	0.184313249	1	-8.009990581	6	30653167	F	II	KIAA1949	Body	shore	Body-shore	chr6:30654392-30654934	NA	NA
216	cg00010890	0.002070421	0.902222457	0.852928491	0.394641709	1	-8.532448908	12	76406513	F	II		IGR	opensea	IGR-opensea		NA	NA
217	cg00010932	0.00088429	0.802863459	0.136311724	0.891701541	1	-8.887861851	2	170680664	F	II	METTL5	Body	shore	Body-shore	chr2:170681219-170681587	NA	NA
218	cg00010946	-0.002569618	0.494333353	-0.262647322	0.793072218	1	-8.862553827	3	157819282	F	II	SHOX2	Body	shore	Body-shore	chr3:157821232-157821604	NA	NA
219	cg00010947	0.001146236	0.018715996	1.117689099	0.264938713	1	-8.271611911	4	84377400	R	II	HELQ	TSS1500	shore	TSS1500-shore	chr4:84376666-84377237	NA	NA
220	cg00010954	0.008847277	0.459512502	0.929978514	0.353418128	1	-8.463710606	16	54620055	R	I		IGR	opensea	IGR-opensea		NA	TRUE
221	cg00010992	-0.002376074	0.041504544	-2.103969165	0.036535391	1	-6.696463097	4	90032982	F	II	TIGD2	TSS1500	island	TSS1500-island	chr4:90031904-90033005	NA	NA
222	cg00011122	0.000499154	0.038343059	0.42846425	0.668739186	1	-8.805034243	16	11439027	R	II	C16orf75	TSS1500	shore	TSS1500-shore	chr16:11439186-11439767	NA	NA
223	cg00011225	0.000262668	0.077594721	0.092223731	0.926605575	1	-8.892921714	2	219738314	F	I	WNT6	Body	island	Body-island	chr2:219738081-219738788	TRUE	NA
224	cg00011239	0.005117989	0.80023141	1.225324241	0.221784618	1	-8.145757086	2	20876220	R	II		IGR	opensea	IGR-opensea		NA	TRUE
225	cg00011247	-0.000525006	0.01822953	-0.932932998	0.351893974	1	-8.460957465	8	64081001	R	I	YTHDF3	TSS200	island	TSS200-island	chr8:64080674-64081766	NA	NA
226	cg00011284	0.002746578	0.034858921	3.076795096	0.00236241	1	-4.243907341	16	53469344	R	II	RBL2	Body	shore	Body-shore	chr16:53468284-53469209	TRUE	NA
227	cg00011346	0.002991378	0.078961462	1.059859198	0.290389806	1	-8.334510133	2	213403859	F	II	ERBB4	TSS1500	island	TSS1500-island	chr2:213402180-213403867	NA	NA	high-CpG:213111548-213112262	rs78079742	rs6735267
228	cg00011350	-0.000663289	0.830958475	-0.440231001	0.660209066	1	-8.799905185	12	49444296	F	I	MLL2	Body	opensea	Body-opensea		NA	TRUE	low-CpG:47730340-47730609
229	cg00011459	-0.000886	0.960522965	-0.708218046	0.479571763	1	-8.645585794	16	8890425	F	II	TMEM186	Body	shore	Body-shore	chr16:8891322-8891928	NA	NA
230	cg00011460	8.56E-05	0.982715948	0.155976142	0.876197187	1	-8.884975555	4	40439822	R	II	RBM47	Body	island	Body-island	chr4:40439821-40440905	NA	NA
231	cg00011482	0.004557192	0.13317165	1.334111102	0.183569269	1	-8.006975152	14	37128790	R	II	PAX9	5'UTR	shore	5'UTR-shore	chr14:37126786-37128274	NA	NA
232	cg00011513	0.001732089	0.677674234	0.525173378	0.600000151	1	-8.758766085	1	152484386	R	II	LCE5A	3'UTR	shelf	3'UTR-shelf	chr1:152487978-152488270	NA	NA
233	cg00011564	0.000801895	0.947931799	0.5123826	0.608905662	1	-8.765422812	16	3591728	F	II	NLRC3	3'UTR	opensea	3'UTR-opensea		NA	NA		rs76430099
234	cg00011578	-0.001950324	0.062957045	-1.915796014	0.056708593	1	-7.069371328	19	46850432	F	II	PPP5C	1stExon	island	1stExon-island	chr19:46850185-46850678	NA	NA
235	cg00011605	0.001718508	0.9602118	1.726919612	0.08560863	1	-7.409678803	16	85193529	F	II		IGR	shelf	IGR-shelf	chr16:85196735-85196992	NA	TRUE		rs74435804
236	cg00011616	0.000212242	0.966203133	0.256670032	0.797677288	1	-8.86411228	17	75672423	F	I		IGR	opensea	IGR-opensea		NA	NA
237	cg00011717	0.003230021	0.941138531	3.477544349	0.000611526	1	-2.98733286	1	5918462	R	I		IGR	opensea	IGR-opensea		NA	NA
238	cg00011740	-0.001996832	0.038882982	-0.880241449	0.379704715	1	-8.508757154	16	49311903	F	II		IGR	island	IGR-island	chr16:49311413-49312308	NA	NA
239	cg00011856	0.002101701	0.473567302	0.272103837	0.785801535	1	-8.86001501	2	217560946	R	II	IGFBP5	TSS1500	shore	TSS1500-shore	chr2:217559039-217559484	NA	NA
240	cg00011861	0.008500734	0.282824315	1.469725195	0.143088082	1	-7.817734488	14	103607265	F	II		IGR	shore	IGR-shore	chr14:103604539-103605504	TRUE	NA
241	cg00011924	0.001712032	0.362872532	0.19461179	0.845879395	1	-8.878173897	17	8301192	R	I	RNF222	TSS200	opensea	TSS200-opensea		NA	NA
242	cg00011994	-0.001607004	0.049810564	-1.506792882	0.133321673	1	-7.762884895	6	30711904	R	I	FLOT1	TSS1500	island	TSS1500-island	chr6:30710307-30712440	TRUE	NA
243	cg00012036	-0.001501319	0.082784924	-0.753085605	0.452216716	1	-8.612738923	17	73775612	R	II	H3F3B	5'UTR	island	5'UTR-island	chr17:73774789-73776044	NA	NA
244	cg00012126	0.000277321	0.011822947	0.642884075	0.520979696	1	-8.68982449	2	193061253	R	II		IGR	shore	IGR-shore	chr2:193058995-193060812	NA	NA
245	cg00012148	-0.002792963	0.891065716	-0.970571081	0.332845134	1	-8.425126481	6	54172997	F	II	TINAG	TSS1500	opensea	TSS1500-opensea		NA	NA
246	cg00012194	0.004051458	0.910951771	2.242298834	0.025955875	1	-6.400974838	22	50720288	F	II	PLXNB2	Body	island	Body-island	chr22:50718979-50721884	NA	NA		rs79484015
247	cg00012199	-0.000164895	0.025990959	-0.230953905	0.817568752	1	-8.870408255	14	21151024	F	II	ANG	TSS1500	island	TSS1500-island	chr14:21150918-21151224	NA	NA		rs80092541
248	cg00012203	0.000528	0.016750788	0.718674286	0.473116653	1	-8.638110323	2	219082015	R	I	ARPC2	TSS200	island	TSS200-island	chr2:219081653-219082032	NA	NA
249	cg00012343	0.001867181	0.934985908	1.321593894	0.187698461	1	-8.023534967	6	15556908	R	II	DTNBP1	Body	opensea	Body-opensea		NA	NA
250	cg00012362	-0.002773516	0.705679662	-0.225533264	0.821777234	1	-8.871650671	1	153599487	R	II	S100A13	5'UTR	opensea	5'UTR-opensea		NA	TRUE			rs71626778
251	cg00012386	-0.000569463	0.02469854	-0.919342191	0.35893991	1	-8.473550342	1	227922512	R	II	JMJD4	Body	shore	Body-shore	chr1:227922643-227923431	NA	NA
252	cg00012397	0.001462638	0.044313206	0.800015498	0.424578883	1	-8.576235648	11	17756435	F	I	KCNC1	TSS1500	island	TSS1500-island	chr11:17756056-17758286	NA	NA
253	cg00012469	0.000676749	0.070246976	0.494083862	0.621747944	1	-8.774661375	7	140771419	R	II		IGR	shore	IGR-shore	chr7:140772358-140774560	NA	NA
254	cg00012522	0.000514708	0.086400205	0.101079322	0.919581053	1	-8.892062048	15	98503952	R	I	ARRDC4	1stExon	island	1stExon-island	chr15:98503534-98504649	NA	NA	high-CpG:96304911-96304968
255	cg00012529	0.001897294	0.947139392	1.817557001	0.070514408	1	-7.250644684	12	132896897	R	I	GALNT9	Body	shore	Body-shore	chr12:132896299-132896569	TRUE	NA
256	cg00012638	0.003924499	0.527746585	0.308835886	0.757743396	1	-8.849302325	6	39280541	F	II	KCNK17	Body	shore	Body-shore	chr6:39281135-39282215	NA	NA
257	cg00012692	0.002605761	0.078691299	1.651827068	0.100019634	1	-7.535441614	13	20805487	F	I	GJB6	5'UTR	shore	5'UTR-shore	chr13:20806016-20806867	NA	TRUE		rs11843171
258	cg00012698	0.000670163	0.951920691	0.554774797	0.579621471	1	-8.742732807	15	34158767	R	II	AVEN	3'UTR	opensea	3'UTR-opensea		NA	TRUE
259	cg00012701	-0.000715197	0.069085142	-0.352675645	0.724674773	1	-8.834745148	6	30434338	R	I		IGR	island	IGR-island	chr6:30434029-30434422	TRUE	NA
260	cg00012762	5.34E-05	0.031995343	0.077863762	0.93800835	1	-8.894148315	17	72744649	F	I	SLC9A3R1	TSS200	island	TSS200-island	chr17:72744428-72745952	NA	NA
261	cg00012792	0.000237314	0.036133499	0.362374046	0.717426066	1	-8.831264406	6	8064493	R	II	MUTED	Body	island	Body-island	chr6:8064046-8064765	TRUE	NA	high-CpG:8009389-8009678		rs76855186
262	cg00012920	-1.14E-05	0.969392493	-0.012771739	0.989821667	1	-8.89711118	17	73911257	F	II	FBF1	Body	shore	Body-shore	chr17:73910088-73910350	NA	NA
263	cg00012960	0.000228408	0.985619253	0.451074944	0.652387067	1	-8.795055566	16	411011	R	II		IGR	island	IGR-island	chr16:409984-411491	NA	NA
264	cg00012992	0.002820607	0.03066566	2.388770037	0.017763311	1	-6.068554637	14	61788345	R	I	PRKCH	TSS200	island	TSS200-island	chr14:61787880-61789467	TRUE	NA	high-CpG:60857987-60858292
265	cg00013015	0.003591047	0.952783912	3.512534108	0.000540191	1	-2.871062426	6	33866316	R	II		IGR	opensea	IGR-opensea		NA	NA
266	cg00013196	-0.000122244	0.968603022	-0.11896903	0.905410222	1	-8.890085129	8	88885254	F	II	DCAF4L2	1stExon	shore	1stExon-shore	chr8:88886171-88886445	NA	NA
267	cg00013301	0.000200673	0.908562681	0.127515631	0.89865068	1	-8.889027228	4	72894733	F	II		IGR	shelf	IGR-shelf	chr4:72897564-72897964	NA	NA
268	cg00013349	-0.002957606	0.879749097	-0.780832279	0.435754204	1	-8.591421931	1	77049380	R	II	ST6GALNAC3	Body	opensea	Body-opensea		NA	TRUE
269	cg00013369	-0.000642357	0.930313541	-0.397311322	0.691529377	1	-8.817943775	1	192857594	F	II		IGR	opensea	IGR-opensea		NA	TRUE
270	cg00013374	0.001046469	0.961557226	1.11205235	0.26734915	1	-8.277887988	7	100730520	R	II	TRIM56	5'UTR	shore	5'UTR-shore	chr7:100732088-100732424	NA	NA
271	cg00013409	-0.000951952	0.068749203	-0.394506047	0.693595863	1	-8.819058526	1	38231980	F	II	EPHA10	TSS1500	shore	TSS1500-shore	chr1:38229838-38230888	NA	TRUE
272	cg00013410	0.001370767	0.043387103	1.007227125	0.314950193	1	-8.388880404	17	60142592	F	I	MED13	1stExon	island	1stExon-island	chr17:60142247-60143516	NA	NA
273	cg00013441	-0.0082584	0.220579353	-3.823390907	0.000172112	1	-1.79292637	12	123258908	R	I	CCDC62	TSS200	opensea	TSS200-opensea		TRUE	TRUE
274	cg00013451	0.012203079	0.242748742	1.808679291	0.071888408	1	-7.266570511	8	23711589	R	II	STC1	Body	opensea	Body-opensea		TRUE	NA
275	cg00013475	0.000492615	0.049087394	0.37870312	0.705279498	1	-8.825190872	2	71680721	F	I	DYSF	TSS200	island	TSS200-island	chr2:71680558-71681276	TRUE	NA
276	cg00013543	0.006044695	0.637796217	2.126830617	0.034566041	1	-6.648871525	6	32042658	R	I	TNXB	Body	opensea	Body-opensea		NA	NA
277	cg00013569	0.000805751	0.965834542	1.066704957	0.287293328	1	-8.327236869	17	80615692	R	I	RAB40B	3'UTR	opensea	3'UTR-opensea		NA	NA
278	cg00013618	-0.001915748	0.935206606	-1.015703444	0.310904526	1	-8.38030939	22	22380839	R	II		IGR	opensea	IGR-opensea		NA	NA
279	cg00013660	0.001521104	0.911906127	0.864184648	0.388443042	1	-8.522774946	9	140068770	R	II		IGR	shore	IGR-shore	chr9:140068792-140069082	NA	NA
280	cg00013733	0.00236123	0.948348753	1.400256475	0.162868195	1	-7.916919381	19	1423273	F	II	DAZAP1	Body	shore	Body-shore	chr19:1423752-1424006	NA	NA
281	cg00013804	0.002327505	0.94389718	1.247353698	0.213615626	1	-8.118592276	2	9358577	R	II	ASAP2	Body	opensea	Body-opensea		NA	TRUE
282	cg00013809	0.000703173	0.957971813	0.617653813	0.537452781	1	-8.705767598	7	158249711	R	II	PTPRN2	Body	shore	Body-shore	chr7:158250128-158250497	NA	NA
283	cg00013899	-0.004642711	0.840871878	-0.976914144	0.329702133	1	-8.418949636	1	64992433	R	II	CACHD1	Body	opensea	Body-opensea		NA	TRUE
284	cg00013993	0.000133878	0.969674476	0.246898669	0.805220639	1	-8.866582745	19	7533810	R	I	ARHGEF18	Body	shore	Body-shore	chr19:7531810-7532669	NA	NA
285	cg00014085	-0.000108277	0.020877819	-0.194890366	0.845661569	1	-8.878119413	2	85581505	R	II	ELMOD3	TSS1500	shore	TSS1500-shore	chr2:85581618-85581963	NA	NA
286	cg00014104	0.007756649	0.820706715	1.808335766	0.071942016	1	-7.267185245	22	22220367	R	II	MAPK1	Body	shore	Body-shore	chr22:22221055-22222367	NA	NA
287	cg00014112	-0.000522936	0.033303761	-0.463638468	0.64337264	1	-8.789289642	2	127413530	F	I	GYPC	TSS200	shore	TSS200-shore	chr2:127413696-127414171	TRUE	NA			rs72831596
288	cg00014118	0.001631416	0.618196725	0.211776719	0.832480491	1	-8.874671281	1	1935561	F	II	KIAA1751	TSS1500	shore	TSS1500-shore	chr1:1935166-1935452	TRUE	NA		rs72636339
289	cg00014194	0.020383886	0.421914621	1.515390908	0.131132281	1	-7.749971108	9	137978763	F	II	OLFM1	Body	shore	Body-shore	chr9:137978821-137980254	NA	NA		rs11794082
290	cg00014203	-0.002558264	0.790395428	-0.681216794	0.496462415	1	-8.664385296	17	7757969	F	I	KDM6B	3'UTR	shore	3'UTR-shore	chr17:7758607-7758980	NA	NA
291	cg00014260	0.010279823	0.827131814	2.442017305	0.015407684	1	-5.942762382	8	10383071	F	II	T-SP1	TSS200	opensea	TSS200-opensea		NA	NA
292	cg00014272	-0.000402808	0.023093904	-0.632214105	0.52791415	1	-8.696644483	19	2329227	R	II	SPPL2B	Body	shore	Body-shore	chr19:2328364-2329089	NA	NA
293	cg00014285	-0.001110438	0.015472419	-2.387860955	0.017806147	1	-6.070679441	2	200716175	R	II		IGR	shore	IGR-shore	chr2:200715388-200716067	TRUE	NA
294	cg00014289	0.005922526	0.125027847	2.268457312	0.02428761	1	-6.343076733	11	124709875	F	II		IGR	island	IGR-island	chr11:124709222-124709957	NA	NA
295	cg00014301	0.001822896	0.954951386	1.574226155	0.116895554	1	-7.659674787	2	3327027	F	II	TSSC1	Body	opensea	Body-opensea		NA	NA
296	cg00014333	-0.001754765	0.732243721	-0.351328742	0.72568345	1	-8.835221091	8	20130023	R	II		IGR	opensea	IGR-opensea		NA	TRUE
297	cg00014377	0.010233606	0.507502499	1.887259682	0.060463508	1	-7.122978976	7	101364176	R	II		IGR	opensea	IGR-opensea		NA	NA
298	cg00014445	0.000812992	0.944651918	0.513160237	0.608362548	1	-8.765022779	1	44034053	F	II	PTPRF	Body	shelf	Body-shelf	chr1:44031286-44031853	NA	NA
299	cg00014484	0.001651255	0.945996911	0.610208409	0.54236383	1	-8.710350855	12	131865279	F	I		IGR	opensea	IGR-opensea		NA	TRUE
300	cg00014561	-0.002926972	0.343963594	-0.609092389	0.543101903	1	-8.711033083	16	56762906	F	II	NUP93	TSS1500	shore	TSS1500-shore	chr16:56763993-56764482	NA	NA
301	cg00014638	-0.000192762	0.6595042	-0.025555794	0.979635189	1	-8.896865103	10	94113651	F	II	Mar-05	3'UTR	opensea	3'UTR-opensea		NA	TRUE
302	cg00014665	0.001238305	0.959729672	1.271771793	0.204818849	1	-8.087924563	8	142243060	R	II		IGR	opensea	IGR-opensea		NA	NA
303	cg00014667	-6.44E-05	0.907260327	-0.047452829	0.962196076	1	-8.896062227	13	113805721	F	II		IGR	shore	IGR-shore	chr13:113807288-113807865	NA	NA		rs12865585	rs12865580
304	cg00014733	0.002592269	0.957480745	2.672588987	0.008099914	1	-5.367909656	22	29730659	R	II	AP1B1	Body	opensea	Body-opensea		NA	NA
305	cg00014752	2.67E-05	0.033797832	0.036550484	0.970877109	1	-8.896522171	5	132073447	R	II	KIF3A	TSS200	shore	TSS200-shore	chr5:132072695-132073429	NA	NA
306	cg00014754	0.002875126	0.795725174	1.05204973	0.293949708	1	-8.342750697	8	143761811	F	II	PSCA	TSS200	opensea	TSS200-opensea		NA	NA
307	cg00014786	2.92E-05	0.966608949	0.020417552	0.98372909	1	-8.896983738	7	6614945	R	II		IGR	shore	IGR-shore	chr7:6616918-6617277	NA	NA
308	cg00014806	-0.001421549	0.038129254	-1.649472757	0.100501171	1	-7.539296463	19	2475658	F	I	GADD45B	TSS1500	island	TSS1500-island	chr19:2474610-2476828	NA	NA		rs3729534
309	cg00014830	0.003765983	0.340659791	0.651062951	0.51569637	1	-8.684519763	17	77765733	F	II		IGR	island	IGR-island	chr17:77763364-77767356	NA	NA		rs60072941
310	cg00014837	0.003015801	0.946560442	2.151187994	0.032568978	1	-6.597623222	12	6757257	R	II	ACRBP	TSS1500	shore	TSS1500-shore	chr12:6756001-6756679	NA	NA
311	cg00014900	-1.96E-05	0.954250084	-0.022080922	0.982403745	1	-8.896948236	1	44438411	R	II	DPH2	3'UTR	shore	3'UTR-shore	chr1:44440142-44441256	NA	NA
312	cg00014986	-0.001254244	0.025873059	-0.860100745	0.390685077	1	-8.526299365	17	79849735	R	I	ANAPC11	5'UTR	island	5'UTR-island	chr17:79848512-79849981	NA	NA	high-CpG:77442892-77443210
313	cg00014996	-0.000810905	0.032982225	-0.83014128	0.407373491	1	-8.551647364	18	158348	F	I	USP14	TSS200	island	TSS200-island	chr18:158278-159311	NA	NA	high-CpG:148311-148587
314	cg00014998	-0.003772621	0.414981207	-0.398414512	0.690717351	1	-8.817503232	2	177014962	R	II	HOXD4	TSS1500	island	TSS1500-island	chr2:177014948-177015214	NA	NA
315	cg00015024	-0.002613986	0.055386635	-2.026486373	0.043941511	1	-6.854085128	10	97803045	R	II	CCNJ	TSS200	island	TSS200-island	chr10:97802871-97804262	NA	NA	high-CpG:97792837-97793689
316	cg00015058	-6.52E-05	0.029960621	-0.048341287	0.961488822	1	-8.896019484	2	66652949	R	II		IGR	island	IGR-island	chr2:66652691-66654218	NA	NA
317	cg00015261	-0.000727274	0.641247399	-0.096711692	0.923044834	1	-8.892495883	16	35029997	F	I		IGR	opensea	IGR-opensea		NA	NA
318	cg00015340	-0.006850816	0.853791297	-1.603005608	0.11039153	1	-7.614281862	6	19086423	R	II		IGR	opensea	IGR-opensea		NA	TRUE
319	cg00015343	0.002298575	0.902711283	1.332875532	0.183973821	1	-8.008616597	11	44786266	R	II	TSPAN18	5'UTR	opensea	5'UTR-opensea		NA	NA
320	cg00015373	-0.001431495	0.947218939	-0.709400939	0.478839091	1	-8.644745579	9	134247288	F	II		IGR	shore	IGR-shore	chr9:134248688-134249160	NA	NA
321	cg00015530	-0.000589898	0.120400599	-0.27924532	0.780323179	1	-8.858038246	8	145052950	F	I	PARP10	Body	shore	Body-shore	chr8:145047293-145052305	NA	NA
322	cg00015572	0.000493024	0.934535185	0.467525902	0.640593969	1	-8.787473513	6	28479502	F	I	GPX6	Body	opensea	Body-opensea		NA	NA
323	cg00015603	0.002607694	0.934668294	1.808297627	0.071947969	1	-7.267253487	2	241069873	R	II	MYEOV2	Body	shore	Body-shore	chr2:241069198-241069400	NA	NA
324	cg00015699	0.003934261	0.929037008	2.840476273	0.004934313	1	-4.918850056	12	90313589	R	I		IGR	opensea	IGR-opensea		NA	TRUE
325	cg00015930	-0.00098068	0.973922908	-1.548679127	0.122919609	1	-7.699295819	1	46921746	F	I		IGR	opensea	IGR-opensea		NA	NA
326	cg00016066	-0.000655685	0.017064594	-0.804759928	0.42184122	1	-8.572423231	15	57210658	F	I	TCF12	TSS200	island	TSS200-island	chr15:57210226-57212005	NA	NA	high-CpG:54997886-54998093
327	cg00016127	-0.002738121	0.951358705	-1.764320576	0.079088409	1	-7.345011926	11	56310671	F	II	OR8U8	Body	opensea	Body-opensea		NA	NA
328	cg00016156	-0.002351179	0.034080053	-1.686672119	0.093106984	1	-7.477761222	5	170815183	R	II	NPM1	Body	island	Body-island	chr5:170814447-170815655	NA	NA
329	cg00016223	-0.000187587	0.016222385	-0.364049989	0.716176016	1	-8.830653355	6	36515007	F	I	STK38	1stExon	island	1stExon-island	chr6:36514995-36515308	NA	NA		rs45524837	rs35034227
330	cg00016238	-0.002729817	0.90426208	-0.934770771	0.350948024	1	-8.459240564	1	244374065	R	I		IGR	opensea	IGR-opensea		NA	NA
331	cg00016324	-0.000659869	0.968058494	-0.598054844	0.550428528	1	-8.717713358	2	144223682	F	II	ARHGAP15	Body	opensea	Body-opensea		NA	TRUE
332	cg00016360	0.002426041	0.962475718	1.541581826	0.1246358	1	-7.710190535	7	21582131	F	II	DNAH11	TSS1500	shore	TSS1500-shore	chr7:21582443-21583313	NA	NA		rs72655962
333	cg00016439	-0.001758179	0.902580778	-0.736852851	0.46200969	1	-8.624854392	18	55018650	F	II	ST8SIA3	TSS1500	shore	TSS1500-shore	chr18:55019707-55021605	NA	NA		rs72927545
334	cg00016481	-0.000241665	0.958294492	-0.281209176	0.778818581	1	-8.85748568	8	77768353	R	I	ZFHX4	Body	opensea	Body-opensea		NA	NA
335	cg00016498	-9.21E-05	0.013621599	-0.220964438	0.825328403	1	-8.872674944	17	40307048	F	II	RAB5C	TSS200	island	TSS200-island	chr17:40306909-40307263	NA	NA		rs7218506
336	cg00016593	0.001435022	0.943955272	1.18977484	0.235438196	1	-8.188586528	1	41483423	R	II	SLFNL1	Body	island	Body-island	chr1:41483418-41483693	NA	NA
337	cg00016618	0.002387612	0.92777724	2.569467395	0.010857356	1	-5.63103783	16	1705991	F	I	CRAMP1L	Body	island	Body-island	chr16:1705866-1706244	NA	NA
338	cg00016718	-0.001073941	0.957074954	-0.746340064	0.456271784	1	-8.617805414	6	49405490	R	II	MUT	Body	opensea	Body-opensea		NA	NA
339	cg00016783	0.000697739	0.955700851	0.692870093	0.489133749	1	-8.656360965	2	8936684	R	II	KIDINS220	Body	opensea	Body-opensea		NA	TRUE
340	cg00016841	-0.001578858	0.036218966	-2.338508936	0.020272735	1	-6.184877634	16	31499479	R	II	SLC5A2	Body	island	Body-island	chr16:31498650-31500564	TRUE	TRUE
341	cg00016892	0.005777223	0.883868607	3.076679735	0.002363285	1	-4.244248911	19	41948653	F	II	C19orf69	TSS1500	shelf	TSS1500-shelf	chr19:41945690-41945904	NA	NA		rs11083620
342	cg00016913	-0.004784697	0.318185242	-0.794986351	0.42749222	1	-8.580252383	17	27369892	R	II	PIPOX	TSS200	opensea	TSS200-opensea		NA	NA
343	cg00016968	0.007004631	0.891279982	2.5504576	0.011448966	1	-5.678481431	1	113250448	R	II	RHOC	TSS1500	shore	TSS1500-shore	chr1:113249342-113250198	NA	NA
344	cg00016996	-0.002025722	0.961485296	-1.638017383	0.102870798	1	-7.557976491	1	2334022	R	I	RER1	Body	island	Body-island	chr1:2333550-2334172	NA	NA			rs2494602
345	cg00017033	0.000642496	0.030615743	0.592853258	0.553898201	1	-8.720819312	14	60559007	F	I	C14orf135	5'UTR	island	5'UTR-island	chr14:60558340-60559176	NA	NA	high-CpG:59628384-59628780	rs2297296
346	cg00017059	-0.003309361	0.957085299	-1.807603303	0.072056428	1	-7.268495598	2	45797255	R	II	SRBD1	Body	opensea	Body-opensea		NA	TRUE
347	cg00017062	-0.008028704	0.111852933	-2.303929626	0.022175257	1	-6.263541336	15	70669548	R	II		IGR	opensea	IGR-opensea		TRUE	TRUE
348	cg00017121	-0.000634442	0.956876766	-0.621598475	0.534859996	1	-8.703316889	17	38244555	R	II	THRA	Body	opensea	Body-opensea		NA	NA
349	cg00017157	0.013826775	0.544164556	0.322551945	0.747345911	1	-8.844955046	1	167127353	R	II		IGR	opensea	IGR-opensea		NA	TRUE
350	cg00017188	0.001439173	0.064350488	0.950480172	0.342928318	1	-8.44442762	17	38375747	R	I	WIPF2	5'UTR	island	5'UTR-island	chr17:38375440-38375836	NA	NA
351	cg00017203	0.001017507	0.957518476	0.784377769	0.433675979	1	-8.588642771	8	145000033	F	II	PLEC1	Body	island	Body-island	chr8:144990270-145002135	NA	NA		rs7002152
352	cg00017271	0.001593041	0.968614464	1.789295185	0.074965304	1	-7.301080877	17	76220743	R	II	BIRC5	3'UTR	opensea	3'UTR-opensea		NA	NA
353	cg00017362	0.000882143	0.959226672	0.90060913	0.368797033	1	-8.490607314	8	19711803	R	II		IGR	opensea	IGR-opensea		NA	TRUE
354	cg00017429	-0.000441569	0.962449896	-0.460108818	0.645899932	1	-8.790925513	14	98170160	R	II		IGR	opensea	IGR-opensea		NA	TRUE			rs76265379
355	cg00017437	0.007185172	0.071042963	2.279315295	0.023623106	1	-6.318856052	1	2706335	F	I		IGR	island	IGR-island	chr1:2706025-2706961	NA	NA
356	cg00017441	-0.000415725	0.016720226	-0.910489964	0.363576893	1	-8.481653966	19	18220973	F	I	MAST3	Body	island	Body-island	chr19:18220764-18221445	TRUE	NA	high-CpG:18081390-18082392
357	cg00017461	-0.000758787	0.032921219	-0.928132518	0.354372568	1	-8.465426403	22	30663316	R	I	OSM	TSS1500	opensea	TSS1500-opensea		NA	NA
358	cg00017475	0.001935869	0.952559856	1.596906218	0.111745371	1	-7.623969319	9	136131707	R	II	ABO	Body	island	Body-island	chr9:136131001-136131831	NA	NA
359	cg00017489	0.001934286	0.315179025	0.221650385	0.824795012	1	-8.8725225	7	153583318	R	II	DPP6	TSS1500	island	TSS1500-island	chr7:153583317-153585666	NA	NA
360	cg00017546	-0.000696294	0.887133225	-0.264849591	0.791377349	1	-8.861970593	1	28659475	F	II	MED18	Body	shelf	Body-shelf	chr1:28655365-28655667	NA	NA
361	cg00017601	0.000646243	0.850654285	0.375894077	0.70736376	1	-8.826254721	8	27288039	F	II	PTK2B	Body	opensea	Body-opensea		NA	NA
362	cg00017826	0.002457034	0.887621767	1.248574777	0.213169304	1	-8.117072589	2	30644955	R	I		IGR	opensea	IGR-opensea		NA	TRUE
363	cg00017970	0.009247286	0.504555021	1.075344386	0.28341767	1	-8.317991788	1	26487737	F	II	GRRP1	5'UTR	shore	5'UTR-shore	chr1:26487807-26488606	TRUE	NA
364	cg00018010	-0.001699994	0.960680821	-1.494437881	0.136517484	1	-7.781315468	17	20105626	R	II	CYTSB	Body	opensea	Body-opensea		NA	TRUE
365	cg00018024	-0.000994842	0.03282773	-1.003374165	0.316800641	1	-8.392752885	10	134600848	R	I	NKX6-2	TSS1500	island	TSS1500-island	chr10:134597357-134602649	NA	NA
366	cg00018044	-0.003264706	0.876597088	-1.455374187	0.147014357	1	-7.838610317	18	19109496	R	II	ESCO1	3'UTR	opensea	3'UTR-opensea		NA	NA
367	cg00018103	0.000470701	0.963757591	0.470947245	0.638152639	1	-8.785862612	1	29513749	R	II		IGR	opensea	IGR-opensea		NA	TRUE
368	cg00018128	0.002170588	0.137167273	0.870886909	0.384780687	1	-8.516954944	2	162275746	F	I	TBR1	Body	shore	Body-shore	chr2:162275161-162275596	NA	NA
369	cg00018181	-0.000540388	0.447441684	-0.056518007	0.954981284	1	-8.895588885	7	101931734	F	II	SH2B2	Body	shore	Body-shore	chr7:101929503-101931089	NA	NA
370	cg00018184	-0.000513881	0.835126601	-0.158014272	0.874592857	1	-8.884654195	1	153519850	R	II	S100A3	3'UTR	opensea	3'UTR-opensea		NA	NA
371	cg00018198	0.000924291	0.950821558	0.660823593	0.509428106	1	-8.678101699	2	65297247	R	II	CEP68	Body	opensea	Body-opensea		NA	TRUE
372	cg00018229	0.001040247	0.043756086	0.868141473	0.386278313	1	-8.519344381	1	231113419	R	II	TTC13	Body	shore	Body-shore	chr1:231113871-231114873	NA	NA
373	cg00018524	0.000712555	0.049640922	0.357689725	0.720924035	1	-8.832957377	2	110370907	F	II	Sep-10	Body	island	Body-island	chr2:110370906-110373301	NA	NA
374	cg00018539	0.001366986	0.95691344	0.99421569	0.321227918	1	-8.401898738	7	2632689	R	II	IQCE	Body	shore	Body-shore	chr7:2632171-2632372	NA	NA
375	cg00018557	-0.00274949	0.060264661	-1.884024672	0.060901988	1	-7.12900707	17	43238884	F	I	HEXIM2	5'UTR	island	5'UTR-island	chr17:43238260-43239233	NA	NA	high-CpG:40594652-40594696
376	cg00018606	0.004608029	0.084509409	1.686576484	0.093125414	1	-7.477921137	2	208989425	F	II	CRYGD	TSS200	shore	TSS200-shore	chr2:208988834-208989269	NA	NA
377	cg00018696	-0.002926656	0.951600963	-1.873582455	0.062335488	1	-7.148396718	8	3046483	R	II	CSMD1	Body	opensea	Body-opensea		NA	NA
378	cg00018739	-0.000415062	0.974768891	-0.606181075	0.54502965	1	-8.712806925	12	124459490	F	II	ZNF664	5'UTR	shore	5'UTR-shore	chr12:124456573-124458728	NA	NA		rs74346709
379	cg00018845	-0.002915512	0.102672953	-0.77464606	0.439394135	1	-8.596241067	14	38067965	R	II		IGR	island	IGR-island	chr14:38067446-38069207	TRUE	NA
380	cg00018866	-0.002413266	0.923496025	-0.94831372	0.344027235	1	-8.446484998	10	50343286	F	II	FAM170B	TSS1500	shelf	TSS1500-shelf	chr10:50339890-50340178	NA	NA		rs73304705
381	cg00018896	0.000458002	0.853833226	0.15846317	0.874239572	1	-8.884582856	13	25671476	F	II	PABPC3	1stExon	shore	1stExon-shore	chr13:25670041-25670531	NA	NA
382	cg00019076	-6.11E-06	0.965986045	-0.0062383	0.995028334	1	-8.897173556	16	85670772	R	II	KIAA0182	5'UTR	shore	5'UTR-shore	chr16:85670134-85670349	NA	NA
383	cg00019082	-0.001885928	0.96697188	-1.29238115	0.197603051	1	-8.061584653	3	11057500	F	II	SLC6A1	5'UTR	shore	5'UTR-shore	chr3:11058818-11059051	NA	NA
384	cg00019085	-0.013628273	0.131960907	-3.247032661	0.001351484	1	-3.727131732	12	120933845	R	I	DYNLL1	TSS200	island	TSS200-island	chr12:120933649-120934713	NA	NA	high-CpG:119418215-119418307
385	cg00019093	-0.000339106	0.019733142	-0.497006988	0.619688518	1	-8.773208057	13	30424932	F	II	UBL3	TSS200	island	TSS200-island	chr13:30423921-30424941	NA	NA
386	cg00019118	0.0096001	0.761003344	2.076586203	0.039020237	1	-6.752817236	12	132851518	F	II	GALNT9	Body	shelf	Body-shelf	chr12:132853943-132854190	TRUE	TRUE
387	cg00019137	-0.001462697	0.029715088	-2.175083597	0.030707278	1	-6.54680328	19	41103107	R	I	LTBP4	TSS200	island	TSS200-island	chr19:41102845-41103281	TRUE	NA	high-CpG:45794895-45794989
388	cg00019151	-0.002846841	0.900515234	-0.88407809	0.377634916	1	-8.505369792	1	173470149	R	II	SLC9A11	3'UTR	opensea	3'UTR-opensea		NA	NA
389	cg00019196	0.002717309	0.778202511	0.311534408	0.755694218	1	-8.848461945	13	46426202	R	II	SIAH3	TSS1500	opensea	TSS1500-opensea		NA	NA
390	cg00019275	-0.006573887	0.829246454	-1.542717106	0.124360022	1	-7.708451112	19	35249217	R	II	ZNF599	3'UTR	opensea	3'UTR-opensea		NA	NA
391	cg00019301	-0.00082895	0.031696066	-0.972036576	0.332117254	1	-8.423702932	4	123843794	F	II	NUDT6	5'UTR	island	5'UTR-island	chr4:123843362-123843795	NA	NA	high-CpG:124063167-124063255
392	cg00019308	-0.000566569	0.963766844	-0.565765763	0.572139009	1	-8.736556541	1	234906904	R	II		IGR	opensea	IGR-opensea		NA	TRUE
393	cg00019366	-0.000451769	0.95735488	-0.338478761	0.735330502	1	-8.83967031	12	130623366	R	II		IGR	island	IGR-island	chr12:130623142-130623492	NA	NA
394	cg00019458	0.000915485	0.953438349	0.705537018	0.481234643	1	-8.647484973	1	7887942	F	II	PER3	Body	shore	Body-shore	chr1:7887198-7887476	NA	NA
395	cg00019511	0.002873651	0.950911842	2.057759249	0.040811338	1	-6.791151528	14	101201288	F	II	DLK1	3'UTR	shore	3'UTR-shore	chr14:101201559-101201763	NA	NA
396	cg00019576	-0.000168129	0.965693024	-0.250815373	0.802194764	1	-8.865604003	8	144337537	R	I	ZFP41	3'UTR	island	3'UTR-island	chr8:144337536-144338585	NA	NA
397	cg00019654	0.022715088	0.619431634	1.934630983	0.054338847	1	-7.033562418	14	82148289	R	I		IGR	opensea	IGR-opensea		NA	TRUE
398	cg00019678	0.002022246	0.95299061	1.646974617	0.101014159	1	-7.54338095	12	110154229	R	II	C12orf34	5'UTR	shore	5'UTR-shore	chr12:110151327-110152758	NA	TRUE
399	cg00019759	0.010658856	0.314833576	2.088034582	0.037964306	1	-6.729342724	1	212687842	R	II		IGR	shore	IGR-shore	chr1:212688031-212688448	TRUE	TRUE
400	cg00019778	-0.001170448	0.060589087	-1.292425651	0.197587676	1	-8.061527327	6	160390889	F	II	IGF2R	Body	island	Body-island	chr6:160389832-160390890	NA	NA		rs76232680
401	cg00019809	0.000633209	0.0102996	1.191803012	0.234643466	1	-8.186176481	18	33647529	F	I	RPRD1A	TSS200	island	TSS200-island	chr18:33647065-33647665	NA	NA	high-CpG:31901304-31901592
402	cg00019826	0.004622639	0.849644006	1.848079658	0.065954961	1	-7.195312945	4	1554149	R	II		IGR	shore	IGR-shore	chr4:1554465-1554678	NA	NA
403	cg00019841	0.016754505	0.88653266	2.850805706	0.004782518	1	-4.890390644	18	48256146	F	I	MAPK4	Body	island	Body-island	chr18:48255544-48256359	NA	NA
404	cg00019877	0.002512579	0.932478301	1.499658805	0.135159822	1	-7.773545287	9	115773738	R	II	LOC169834	5'UTR	shore	5'UTR-shore	chr9:115774295-115774615	NA	TRUE
405	cg00019880	0.000262213	0.93639713	0.18190502	0.85582749	1	-8.880576269	17	53832578	F	I	PCTP	Body	shelf	Body-shelf	chr17:53828422-53828738	NA	NA		rs12947143	rs60959625
406	cg00019997	-0.00880033	0.781893672	-0.895685956	0.37141543	1	-8.49503217	7	108025567	R	II	NRCAM	5'UTR	opensea	5'UTR-opensea		NA	TRUE
407	cg00020052	-0.000461038	0.041328484	-0.332546984	0.73979808	1	-8.841668285	2	68546899	F	II	CNRIP1	1stExon	island	1stExon-island	chr2:68546339-68547111	TRUE	NA
408	cg00020175	0.002137021	0.954465242	1.626638444	0.105268702	1	-7.576406141	15	71124693	R	II	LARP6	Body	opensea	Body-opensea		NA	NA
409	cg00020191	-0.00032659	0.09073085	-0.10976191	0.912699888	1	-8.891142712	12	79258083	F	II	SYT1	5'UTR	opensea	5'UTR-opensea		TRUE	NA
410	cg00020297	-0.001135466	0.018873332	-2.122085471	0.03496712	1	-6.65879026	6	17600383	F	I	FAM8A1	TSS200	island	TSS200-island	chr6:17600382-17601397	NA	NA		rs55987802
411	cg00020340	0.002630412	0.942888236	2.571483821	0.010796236	1	-5.625985898	7	910388	R	I	UNC84A	Body	opensea	Body-opensea		NA	NA
412	cg00020348	0.001873963	0.895996116	1.00207681	0.317425331	1	-8.394053503	7	142749542	R	II	OR6V1	1stExon	opensea	1stExon-opensea		NA	NA
413	cg00020352	-0.000219553	0.031818956	-0.328037659	0.743200258	1	-8.843163533	6	111303252	F	I	RPF2	TSS200	island	TSS200-island	chr6:111303114-111303485	NA	NA	high-CpG:111409933-111409983	rs12332956
414	cg00020390	0.002699197	0.911541421	1.373986132	0.170867017	1	-7.953198601	7	100727888	R	II	TRIM56	TSS1500	opensea	TSS1500-opensea		NA	NA
415	cg00020405	-0.006848613	0.140204675	-2.252391123	0.02530077	1	-6.37871289	5	65439520	R	II	SFRS12	TSS1500	shore	TSS1500-shore	chr5:65439836-65440764	NA	NA
416	cg00020419	-0.00057122	0.965605832	-0.514760325	0.607245706	1	-8.764197757	6	43273548	F	II	CRIP3	3'UTR	shelf	3'UTR-shelf	chr6:43276419-43276659	NA	NA
417	cg00020446	0.005080665	0.930460937	2.665706301	0.008262114	1	-5.385773986	12	124585444	F	II		IGR	opensea	IGR-opensea		NA	NA
418	cg00020474	0.006886679	0.300534239	1.373942346	0.170880592	1	-7.953258507	1	8214963	F	II		IGR	opensea	IGR-opensea		NA	TRUE
419	cg00020778	0.000483338	0.95674374	0.212722308	0.831743751	1	-8.874469732	12	109825145	R	II	MYO1H	TSS1500	opensea	TSS1500-opensea		NA	NA			rs79270754
420	cg00020794	0.000647889	0.860188068	0.33258043	0.739772865	1	-8.841657118	16	88824570	R	II	FAM38A	Body	shelf	Body-shelf	chr16:88821117-88821605	NA	TRUE
421	cg00020799	0.001170078	0.951916698	0.799605359	0.424816034	1	-8.576564165	12	94565092	R	II	PLXNC1	Body	opensea	Body-opensea		NA	TRUE
422	cg00020991	0.002954249	0.729890193	0.606114184	0.545073982	1	-8.712847581	4	169930429	R	II	CBR4	Body	shore	Body-shore	chr4:169930790-169931607	NA	NA
423	cg00021028	-0.002642267	0.051522693	-1.961689512	0.051080471	1	-6.981526809	21	45209230	R	II	RRP1	TSS200	island	TSS200-island	chr21:45209221-45209880	NA	NA
424	cg00021030	0.000749675	0.901317242	0.342823092	0.732064225	1	-8.838184642	17	27225770	R	II	FLOT2	TSS1500	shore	TSS1500-shore	chr17:27224005-27224873	NA	NA
425	cg00021044	0.00645259	0.469689624	1.241429578	0.215790615	1	-8.125944296	4	42316848	R	I		IGR	opensea	IGR-opensea		NA	NA
426	cg00021108	-0.002411093	0.077052239	-1.451495729	0.148089572	1	-7.844217674	14	92980026	F	I	RIN3	TSS200	island	TSS200-island	chr14:92979726-92981228	TRUE	NA	high-CpG:92049396-92049992
427	cg00021123	-0.002448877	0.934887854	-1.493123194	0.136861023	1	-7.783267902	1	16945449	F	I	CROCCL1	Body	opensea	Body-opensea		NA	NA		rs11576126	rs11260834
428	cg00021128	-0.001494256	0.031303939	-2.194084151	0.029293319	1	-6.506010401	17	4871207	F	I	SPAG7	TSS200	island	TSS200-island	chr17:4870189-4871710	NA	NA
429	cg00021152	-0.000267911	0.980996256	-0.356396723	0.721890611	1	-8.833420809	8	26367088	R	II	PNMA2	5'UTR	opensea	5'UTR-opensea		NA	NA
430	cg00021166	0.00108901	0.028011226	1.368948685	0.172434121	1	-7.960078151	12	27676702	R	II	PPFIBP1	TSS1500	opensea	TSS1500-opensea		NA	NA
431	cg00021237	-0.003105437	0.184581457	-1.118939848	0.264405907	1	-8.270215048	8	67525849	F	I	MYBL1	TSS1500	island	TSS1500-island	chr8:67524607-67526059	NA	NA
432	cg00021242	0.00297079	0.929105415	1.032469561	0.30300433	1	-8.363146453	15	29773425	F	II	FAM189A1	Body	opensea	Body-opensea		NA	TRUE		rs74008490
433	cg00021256	0.002194649	0.070040853	0.885514344	0.376861887	1	-8.504097963	2	219848373	R	II	FEV	Body	shore	Body-shore	chr2:219848919-219850541	TRUE	TRUE
434	cg00021275	0.016126364	0.673550611	3.735794334	0.000239369	1	-2.104880943	2	128142155	F	II		IGR	shelf	IGR-shelf	chr2:128145117-128145897	NA	NA
435	cg00021325	-0.001234007	0.143599823	-0.191372844	0.848412875	1	-8.878801653	14	91294412	F	II		IGR	opensea	IGR-opensea		NA	TRUE
436	cg00021476	0.016777493	0.771222038	2.281406879	0.023496943	1	-6.314177735	16	85660215	R	II	KIAA0182	5'UTR	shore	5'UTR-shore	chr16:85658742-85658998	TRUE	TRUE
437	cg00021527	0.000918993	0.017648912	1.715189446	0.087741483	1	-7.429682824	17	34136180	R	II	TAF15	TSS1500	island	TSS1500-island	chr17:34135878-34137007	NA	NA
438	cg00021532	-0.010429086	0.195195239	-1.670943253	0.096177972	1	-7.503943127	16	4324280	F	II	TFAP4	TSS1500	shore	TSS1500-shore	chr16:4321639-4324073	NA	NA		rs2892165
439	cg00021539	-0.002046654	0.032877323	-2.009346421	0.045742083	1	-6.888183962	6	37225413	F	I	TMEM217	TSS200	island	TSS200-island	chr6:37225358-37225700	NA	NA
440	cg00021540	9.29E-05	0.028443892	0.076184532	0.939342653	1	-8.894278226	17	75084649	F	II	SCARNA16	TSS1500	island	TSS1500-island	chr17:75084622-75085085	NA	NA
441	cg00021550	0.000954094	0.959903962	0.671059798	0.502897846	1	-8.67126875	1	54209080	F	II		IGR	shelf	IGR-shelf	chr1:54203402-54205310	NA	NA
442	cg00021558	-0.000408405	0.068381618	-0.198903208	0.842525152	1	-8.877325935	12	52262965	R	II		IGR	island	IGR-island	chr12:52262627-52263215	TRUE	NA
443	cg00021576	-0.001468843	0.057653471	-1.022069545	0.307888847	1	-8.373825388	1	244211966	F	I		IGR	island	IGR-island	chr1:244211034-244212088	NA	NA	high-CpG:242278395-242278875
444	cg00021600	-0.011856354	0.449202219	-0.858538953	0.391544579	1	-8.527642813	16	84003607	F	I	NECAB2	Body	shore	Body-shore	chr16:84001805-84002011	NA	TRUE
445	cg00021762	-0.000484371	0.946737492	-0.355019182	0.722920876	1	-8.833912697	22	27832684	F	II		IGR	shore	IGR-shore	chr22:27834425-27834630	NA	NA
446	cg00021783	0.000491234	0.036722062	0.441200314	0.659508337	1	-8.799476484	15	43398581	F	II	UBR1	TSS1500	opensea	TSS1500-opensea		TRUE	NA
447	cg00021855	-0.015147998	0.624012012	-0.900990451	0.368594711	1	-8.490263585	8	144690956	F	II	PYCRL	Body	shore	Body-shore	chr8:144691400-144692269	NA	NA		rs80035629
448	cg00021933	0.000184598	0.931347668	0.168303076	0.866501999	1	-8.88296825	1	86082316	R	I		IGR	shore	IGR-shore	chr1:86081700-86082068	NA	NA
449	cg00021944	0.000323707	0.036161731	0.419755877	0.675080105	1	-8.808740852	10	104005240	R	II	GBF1	TSS200	island	TSS200-island	chr10:104005139-104005592	NA	NA
450	cg00021945	-0.001061111	0.022754998	-1.579039437	0.115787149	1	-7.652138902	19	52430920	F	I	ZNF613	5'UTR	opensea	5'UTR-opensea		NA	NA
451	cg00021978	-0.003045261	0.936949911	-1.366513154	0.173195664	1	-7.963395404	8	105476917	R	II	DPYS	Body	shore	Body-shore	chr8:105478672-105479340	NA	TRUE
452	cg00022024	-0.008568982	0.72188581	-0.8403658	0.401630565	1	-8.543096983	9	138800324	F	II	CAMSAP1	TSS1500	island	TSS1500-island	chr9:138798462-138800325	NA	NA
453	cg00022076	0.001113002	0.929001013	0.723017385	0.470449678	1	-8.634973264	16	68293990	R	II	PLA2G15	3'UTR	opensea	3'UTR-opensea		NA	NA
454	cg00022101	0.003733737	0.817279998	0.81764106	0.414461222	1	-8.561959521	10	129079552	F	II	DOCK1	Body	opensea	Body-opensea		NA	TRUE		rs77101701
455	cg00022138	-0.000257418	0.026763559	-0.397619707	0.691302348	1	-8.817820749	20	42085879	F	II	SFRS6	TSS1500	shore	TSS1500-shore	chr20:42085948-42087322	NA	NA
456	cg00022145	0.004081089	0.911028225	1.965271677	0.050661715	1	-6.974585742	22	49452167	R	II		IGR	shelf	IGR-shelf	chr22:49447339-49448283	NA	NA
457	cg00022235	0.000699517	0.940313003	0.356191708	0.72204391	1	-8.833494136	16	11764847	R	II	SNN	5'UTR	shore	5'UTR-shore	chr16:11762563-11763246	NA	NA
458	cg00022308	-0.000991129	0.034278739	-1.296007105	0.19635314	1	-8.056907346	2	27851831	F	II	CCDC121	1stExon	opensea	1stExon-opensea		TRUE	NA
459	cg00022492	0.00144983	0.076110597	0.526834691	0.598847838	1	-8.757889472	15	41055530	F	II	GCHFR	TSS1500	island	TSS1500-island	chr15:41055396-41056787	NA	NA			rs78059614
460	cg00022558	0.001492175	0.053882817	0.949701012	0.343323281	1	-8.445168088	11	69590287	F	II	FGF4	TSS200	island	TSS200-island	chr11:69588826-69590546	NA	NA
461	cg00022594	0.001988753	0.967143478	2.179325994	0.030386556	1	-6.537724587	19	15512550	R	II	AKAP8L	Body	shore	Body-shore	chr19:15512025-15512393	NA	NA
462	cg00022606	0.000692648	0.076142613	0.423632424	0.672254532	1	-8.807100232	20	442445	F	II	TBC1D20	Body	shore	Body-shore	chr20:442530-443365	NA	NA
463	cg00022633	-0.001378178	0.029865271	-1.282968058	0.200875205	1	-8.073666849	13	26827877	R	II	CDK8	TSS1500	shore	TSS1500-shore	chr13:26827936-26829103	NA	NA
464	cg00022642	0.002037958	0.026979891	2.246396075	0.025688158	1	-6.391948497	1	231377610	F	II	GNPAT	Body	shore	Body-shore	chr1:231376796-231377243	NA	NA		rs35702872
465	cg00022688	2.47E-05	0.024156604	0.036060104	0.971267665	1	-8.896540053	10	114136011	R	II	ACSL5	5'UTR	opensea	5'UTR-opensea		NA	TRUE	low-CpG:114125830-114126134
466	cg00022858	-0.000397519	0.073703327	-0.193153872	0.847019571	1	-8.878457766	4	55096616	F	II	PDGFRA	5'UTR	island	5'UTR-island	chr4:55096185-55100331	TRUE	NA
467	cg00022900	-0.000826433	0.80046285	-0.250301278	0.802591763	1	-8.865733347	8	94143534	R	II		IGR	opensea	IGR-opensea		NA	TRUE
468	cg00022911	-0.002717314	0.079502844	-1.320658358	0.188009827	1	-8.024766478	19	19372392	F	II	HAPLN4	Body	island	Body-island	chr19:19371675-19372393	TRUE	TRUE	high-CpG:19233370-19233516	rs79477190
469	cg00022966	-0.000809964	0.919172392	-0.377727431	0.706003191	1	-8.825561284	1	205747925	F	II		IGR	shelf	IGR-shelf	chr1:205743900-205744668	NA	NA		rs79405330
470	cg00022997	0.01734609	0.588264081	1.11464025	0.26624061	1	-8.275010459	6	31650808	F	I		IGR	island	IGR-island	chr6:31650648-31651292	TRUE	NA
471	cg00023001	-0.002112793	0.053176479	-1.539293137	0.125193221	1	-7.71369335	17	55938748	R	II		IGR	shore	IGR-shore	chr17:55939088-55939591	TRUE	TRUE
472	cg00023024	0.002152011	0.855215082	0.561872802	0.574783981	1	-8.738757969	1	23521272	F	II	HTR1D	TSS200	opensea	TSS200-opensea		TRUE	TRUE		rs8192525
473	cg00023132	-0.000178245	0.011750333	-0.43556099	0.663589275	1	-8.801957417	3	69133948	R	II	ARL6IP5	TSS200	shore	TSS200-shore	chr3:69134086-69134479	NA	NA
474	cg00023154	-0.000111643	0.03579354	-0.111166784	0.911587095	1	-8.890986844	1	44872463	R	II	RNF220	5'UTR	island	5'UTR-island	chr1:44871109-44874047	TRUE	NA
475	cg00023168	0.000152143	0.034782077	0.112066727	0.910874348	1	-8.890885955	19	44669068	R	II	ZNF226	TSS200	opensea	TSS200-opensea		NA	NA
476	cg00023174	0.006631774	0.710361574	1.628686873	0.104833767	1	-7.573097699	19	12202386	R	II	ZNF788	TSS1500	shore	TSS1500-shore	chr19:12203028-12203503	NA	NA
477	cg00023185	0.002608182	0.03028857	2.589348157	0.010268052	1	-5.581066026	8	65489939	R	I	LOC401463	TSS200	shore	TSS200-shore	chr8:65491083-65491319	NA	NA
478	cg00023233	5.61E-05	0.059076724	0.045838994	0.963480838	1	-8.896137839	10	126077698	F	II		IGR	island	IGR-island	chr10:126077405-126078075	NA	TRUE
479	cg00023288	0.001149849	0.028777153	1.051634733	0.294139704	1	-8.343186915	2	44223284	R	II	LRPPRC	TSS200	island	TSS200-island	chr2:44222741-44223732	NA	NA
480	cg00023321	0.000450091	0.920537444	0.243084429	0.808170181	1	-8.867521086	6	31511363	F	II	BAT1	TSS1500	shore	TSS1500-shore	chr6:31509668-31509896	NA	NA
481	cg00023351	-0.001719289	0.965207424	-1.552330963	0.122043833	1	-7.693670996	12	79187938	R	II		IGR	opensea	IGR-opensea		NA	NA
482	cg00023411	0.002884355	0.82705954	1.095326851	0.27459064	1	-8.296325844	2	72126422	F	I		IGR	opensea	IGR-opensea		NA	NA
483	cg00023464	0.013992816	0.72618729	2.156332725	0.03216013	1	-6.586727093	13	111267667	R	II	CARKD	TSS1500	shore	TSS1500-shore	chr13:111267780-111268778	NA	NA
484	cg00023492	-7.88E-05	0.068668682	-0.052540587	0.95814641	1	-8.89580673	1	19970710	F	I	NBL1	Body	island	Body-island	chr1:19970255-19971923	NA	NA	high-CpG:19843261-19843475	rs3020595
485	cg00023507	0.018006392	0.584705717	0.716820086	0.474257811	1	-8.639443899	6	33276465	R	I	TAPBP	Body	opensea	Body-opensea		NA	NA
486	cg00023673	0.00135627	0.955341807	1.167922203	0.244122894	1	-8.21429664	16	86755632	F	II		IGR	opensea	IGR-opensea		NA	NA
487	cg00023695	-0.000627541	0.020676702	-1.026902397	0.30561254	1	-8.36887624	15	75230594	R	I	COX5A	TSS200	island	TSS200-island	chr15:75229782-75230660	NA	NA
488	cg00023702	0.010359405	0.920050587	3.997340625	8.79E-05	1	-1.154807187	1	114496771	F	II	HIPK1	Body	opensea	Body-opensea		NA	NA
489	cg00023726	0.003309212	0.904257682	1.431962288	0.153596943	1	-7.872235418	1	2839935	F	II		IGR	opensea	IGR-opensea		NA	NA
490	cg00023808	0.000231546	0.957798779	0.172249153	0.863402588	1	-8.882293437	7	101944556	F	II	SH2B2	Body	island	Body-island	chr7:101943785-101944557	NA	NA
491	cg00023919	0.01787026	0.479191056	1.700290749	0.090512463	1	-7.454898984	11	66839191	F	II	RHOD	3'UTR	island	3'UTR-island	chr11:66838918-66839192	NA	NA
492	cg00024046	0.003353355	0.94055456	1.849421679	0.06576024	1	-7.19285962	2	20398358	F	II		IGR	opensea	IGR-opensea		NA	TRUE		rs77955381
493	cg00024086	0.00011777	0.116173502	0.030075229	0.976034766	1	-8.896738835	7	156814491	F	II		IGR	island	IGR-island	chr7:156810572-156814593	NA	TRUE
494	cg00024170	0.00168677	0.962732143	1.709867523	0.08872328	1	-7.438714803	16	71894378	F	II	ZNF821	Body	island	Body-island	chr16:71894107-71894394	NA	NA			rs28421940
495	cg00024192	0.00514771	0.892155193	2.541152246	0.011748933	1	-5.701584282	2	179828541	F	II		IGR	opensea	IGR-opensea		NA	TRUE		rs75286558
496	cg00024247	0.003091066	0.908617238	1.271200868	0.205021453	1	-8.088648299	13	93744608	R	II		IGR	opensea	IGR-opensea		NA	NA			rs35669294
497	cg00024280	0.001964128	0.083249615	1.762749516	0.079353869	1	-7.347755411	19	17501257	R	I		IGR	shore	IGR-shore	chr19:17501955-17502250	NA	NA
498	cg00024382	-0.000839993	0.101496571	-0.483860933	0.628973691	1	-8.779676735	17	34058623	R	I	RASL10B	TSS200	island	TSS200-island	chr17:34058549-34058778	NA	NA
499	cg00024396	0.001415471	0.060797427	0.842307098	0.400545725	1	-8.541461801	6	53214008	R	II	ELOVL5	TSS200	island	TSS200-island	chr6:53212617-53214043	TRUE	NA
500	cg00024404	0.002072487	0.100714848	0.688003701	0.492187029	1	-8.659728387	5	79552470	R	II	SERINC5	TSS1500	shore	TSS1500-shore	chr5:79551369-79552294	NA	NA
501	cg00024443	2.67E-05	0.799588367	0.005982658	0.995232068	1	-8.897175125	16	21569473	R	II		IGR	opensea	IGR-opensea		NA	NA
502	cg00024471	0.005091527	0.644198175	1.475500107	0.141531184	1	-7.8092773	3	188692547	F	II		IGR	opensea	IGR-opensea		NA	TRUE
503	cg00024472	-0.00028007	0.016065346	-0.486468266	0.627127342	1	-8.778407519	17	47573864	R	I	NGFR	Body	island	Body-island	chr17:47572345-47575316	NA	TRUE
504	cg00024494	0.002853747	0.092805715	0.888288567	0.375371514	1	-8.501635537	16	73096842	R	II		IGR	shore	IGR-shore	chr16:73096888-73097115	NA	NA
505	cg00024516	-0.005560764	0.719943683	-1.046614372	0.296444709	1	-8.348450491	4	123506194	F	II		IGR	opensea	IGR-opensea		NA	TRUE		rs35314525
506	cg00024722	-0.000957952	0.047734738	-1.060526869	0.290086813	1	-8.333802807	15	32163260	R	II		IGR	opensea	IGR-opensea		NA	NA
507	cg00024790	0.002613718	0.036960138	2.102935869	0.036626631	1	-6.698602491	16	22385412	F	II	CDR2	Body	island	Body-island	chr16:22385077-22386485	NA	NA		rs11860920
508	cg00024812	0.000541139	0.013287595	1.17389793	0.241725818	1	-8.207312807	2	9564248	F	II	ITGB1BP1	TSS1500	island	TSS1500-island	chr2:9563126-9564282	NA	NA
509	cg00024967	0.002042798	0.106125247	0.637109621	0.524726664	1	-8.693529502	3	169377818	R	II	MECOM	Body	shore	Body-shore	chr3:169379437-169381056	NA	NA
510	cg00024989	0.008635237	0.162907734	2.350179206	0.019663824	1	-6.158077714	19	17902242	F	II		IGR	shelf	IGR-shelf	chr19:17905579-17906317	NA	NA
511	cg00025044	0.001058909	0.035752543	0.850618015	0.395921481	1	-8.534419035	10	50716478	R	II	ERCC6	Body	opensea	Body-opensea		NA	TRUE
512	cg00025138	-0.000186003	0.02019929	-0.301415987	0.763386652	1	-8.851575393	14	71275917	R	I	MAP3K9	TSS200	island	TSS200-island	chr14:71275512-71276571	NA	NA
513	cg00025155	0.004929975	0.892129996	2.743411652	0.006590173	1	-5.1815855	3	61379582	R	I		IGR	opensea	IGR-opensea		NA	NA
514	cg00025185	-0.001864176	0.970096547	-1.931745162	0.054696441	1	-7.039070878	15	99550859	R	II	LOC145814	1stExon	opensea	1stExon-opensea		NA	NA			rs34135147
515	cg00025211	0.006208233	0.350575934	1.350728035	0.178192837	1	-7.984754344	1	145588627	R	II	NUDT17	Body	shore	Body-shore	chr1:145589135-145589535	NA	TRUE
516	cg00025331	-0.001438394	0.967672962	-1.70427984	0.08976368	1	-7.44816841	2	145147350	R	II	ZEB2	Body	island	Body-island	chr2:145147123-145147476	NA	TRUE			rs67785676
517	cg00025347	0.002775842	0.961571308	1.805709564	0.072352932	1	-7.271881053	8	42359992	F	II	SLC20A2	5'UTR	opensea	5'UTR-opensea		NA	TRUE
518	cg00025357	-0.003567005	0.044702545	-1.744016938	0.082575648	1	-7.380284397	1	17577455	R	II	PADI3	Body	opensea	Body-opensea		TRUE	TRUE
519	cg00025405	0.005102265	0.82363694	1.024758369	0.306621002	1	-8.371074715	5	2135863	R	II		IGR	shore	IGR-shore	chr5:2136797-2137305	NA	NA
520	cg00025436	0.000214601	0.021314114	0.255774317	0.798367987	1	-8.86434273	12	56660492	F	II	COQ10A	TSS1500	island	TSS1500-island	chr12:56660442-56661131	NA	NA		rs68078011
521	cg00025496	0.008594243	0.749759626	1.939072058	0.053792372	1	-7.025069769	17	1057343	F	I	ABR	Body	opensea	Body-opensea		TRUE	TRUE
522	cg00025626	0.002369536	0.957331233	1.916047732	0.056676361	1	-7.068894996	2	239049392	R	II	KLHL30	5'UTR	island	5'UTR-island	chr2:239049388-239050089	NA	NA			rs78476732
523	cg00025643	-0.000340465	0.824257629	-0.122603975	0.902534457	1	-8.889644159	1	37904694	R	II		IGR	opensea	IGR-opensea		NA	TRUE
524	cg00025647	0.001929058	0.060316755	1.265433796	0.207076249	1	-8.095941015	3	147077127	F	I		IGR	island	IGR-island	chr3:147077115-147077672	NA	NA		rs884369
525	cg00025663	0.000384087	0.889528588	0.169061049	0.865906494	1	-8.882839843	2	10827685	R	II	NOL10	Body	shelf	Body-shelf	chr2:10829724-10830241	NA	NA
526	cg00025680	0.011018503	0.314325529	1.021379036	0.308215002	1	-8.374530626	2	45180560	F	II		IGR	shore	IGR-shore	chr2:45181890-45183111	NA	NA			rs7600836
527	cg00025715	0.002417423	0.942631227	2.117875702	0.03532629	1	-6.667572109	19	58597097	R	II	ZSCAN18	Body	shore	Body-shore	chr19:58595816-58596927	NA	NA
528	cg00025795	0.001770639	0.93806303	0.941317153	0.347591633	1	-8.453097508	17	77983156	R	II	TBC1D16	Body	shore	Body-shore	chr17:77983980-77984482	NA	NA
529	cg00025823	0.014141496	0.796668466	1.972433925	0.049833127	1	-6.960671008	17	43909151	F	II	CRHR1	Body	opensea	Body-opensea		NA	NA
530	cg00025877	-0.000414551	0.028660367	-0.604281776	0.546289125	1	-8.713959588	6	34164284	F	I		IGR	island	IGR-island	chr6:34164137-34164526	NA	TRUE
531	cg00025972	0.002403518	0.87641134	1.159120852	0.247683959	1	-8.224518682	4	187762312	R	I		IGR	opensea	IGR-opensea		NA	NA			rs79690095
532	cg00025981	-0.001197092	0.042668612	-1.014150269	0.311643247	1	-8.381885242	13	42031281	F	I	C13orf15	TSS1500	island	TSS1500-island	chr13:42030913-42032667	TRUE	NA
533	cg00025991	0.013444422	0.530873075	3.164757168	0.001775382	1	-3.980055434	10	736625	R	II	DIP2C	TSS1500	shore	TSS1500-shore	chr10:734707-735606	NA	NA
534	cg00026030	-0.001879389	0.049730771	-1.511454251	0.132131198	1	-7.755892691	21	34100439	F	II	SYNJ1	TSS200	island	TSS200-island	chr21:34099716-34100796	NA	NA	high-CpG:33022259-33022345
535	cg00026033	0.000483385	0.326351707	0.178666382	0.858366771	1	-8.881162651	12	56414490	F	I	IKZF4	TSS200	opensea	TSS200-opensea		NA	NA		rs75143485
536	cg00026075	0.003264579	0.899288133	2.001592178	0.046577016	1	-6.903518861	3	172465746	F	I		IGR	shelf	IGR-shelf	chr3:172468372-172468845	NA	NA
537	cg00026104	0.000542961	0.048351967	0.505145563	0.613970506	1	-8.76911667	16	85855299	F	II		IGR	opensea	IGR-opensea		NA	TRUE		rs744019
538	cg00026119	0.000308355	0.965108919	0.426082724	0.670470933	1	-8.806055458	12	124270439	F	I	DNAH10	Body	shore	Body-shore	chr12:124272128-124272585	NA	NA		rs79726540
539	cg00026141	-0.003793525	0.841528347	-1.216051928	0.225289551	1	-8.157048153	3	191579258	R	II		IGR	shore	IGR-shore	chr3:191580928-191581300	NA	NA
540	cg00026222	-0.001515437	0.053512369	-1.666752694	0.097009785	1	-7.510878309	1	2144244	F	I		IGR	island	IGR-island	chr1:2144199-2144497	NA	TRUE
541	cg00026230	-0.001639558	0.062211035	-1.694189317	0.091667529	1	-7.465163885	16	30064606	F	I	ALDOA	5'UTR	island	5'UTR-island	chr16:30064200-30064678	NA	NA
542	cg00026290	0.006197284	0.151018885	2.155561525	0.032221133	1	-6.588362021	4	10686554	F	II	CLNK	TSS200	opensea	TSS200-opensea		NA	NA		rs77025185
543	cg00026346	-0.004205965	0.896634357	-1.148558233	0.252005779	1	-8.236685461	15	42267275	R	II		IGR	shelf	IGR-shelf	chr15:42264156-42264861	NA	NA
544	cg00026362	0.022801659	0.637438684	4.069593022	6.60E-05	1	-0.882553873	6	43858741	F	II	LOC100132354	TSS200	opensea	TSS200-opensea		NA	TRUE
545	cg00026374	-0.002722883	0.042585267	-1.370318633	0.172006875	1	-7.958209696	6	35464536	F	II	TEAD3	5'UTR	island	5'UTR-island	chr6:35464056-35466269	NA	NA		rs34743606
546	cg00026412	-0.001671964	0.950255858	-1.530435043	0.127369109	1	-7.727202576	10	62059894	R	II	ANK3	Body	opensea	Body-opensea		NA	TRUE
547	cg00026455	0.000956788	0.951203908	0.903997574	0.36700162	1	-8.487547858	16	90032736	F	II	DEF8	3'UTR	shore	3'UTR-shore	chr16:90030509-90030740	NA	NA		rs61612201
548	cg00026457	-0.001016923	0.976861646	-1.34149037	0.181166944	1	-7.9971407	1	200116736	R	II	NR5A2	Body	island	Body-island	chr1:200116696-200117204	NA	NA
549	cg00026474	-0.000630879	0.218647198	-0.153534439	0.878119867	1	-8.885355055	8	134585500	F	II	ST3GAL1	TSS1500	shore	TSS1500-shore	chr8:134581969-134584875	NA	NA		rs2922465
550	cg00026546	0.005902315	0.89391424	2.521974321	0.012389384	1	-5.748947231	1	33354785	F	II	HPCA	Body	shelf	Body-shelf	chr1:33358469-33359449	NA	NA		rs11554960
551	cg00026553	0.000176158	0.838018715	0.050027313	0.960146753	1	-8.895936191	15	90562839	R	II	ZNF710	5'UTR	opensea	5'UTR-opensea		NA	TRUE
552	cg00026603	-0.004022951	0.898316943	-1.587521444	0.113854171	1	-7.63880439	13	73141877	F	II		IGR	opensea	IGR-opensea		NA	TRUE
553	cg00026703	0.005466847	0.237639772	1.141897113	0.254758327	1	-8.244301641	15	96870030	R	II	NR2F2	Body	shelf	Body-shelf	chr15:96873408-96877721	NA	NA
554	cg00026731	0.001240027	0.051053543	1.044765322	0.297296724	1	-8.350382837	18	55254092	F	II	FECH	TSS200	island	TSS200-island	chr18:55253544-55254093	NA	NA		rs17063905
555	cg00026776	-0.00012583	0.967157506	-0.118131749	0.906072811	1	-8.890184823	6	32278653	R	II	C6orf10	Body	opensea	Body-opensea		NA	NA
556	cg00026803	0.010005056	0.682382035	1.182955136	0.238124529	1	-8.196660564	1	160055253	F	II	KCNJ9	Body	shore	Body-shore	chr1:160053721-160054738	NA	NA
557	cg00026853	-0.00112098	0.032370731	-1.641475286	0.102150837	1	-7.552351144	16	30934156	R	I	NCRNA00095	Body	island	Body-island	chr16:30933637-30935774	NA	NA	high-CpG:30841638-30841690
558	cg00026857	-0.002354644	0.935942849	-0.994560608	0.321060448	1	-8.401555802	12	6619803	R	II	NCAPD2	Body	opensea	Body-opensea		NA	NA			rs79122711
559	cg00026909	0.007724376	0.394003746	0.790858601	0.429892123	1	-8.583530363	1	58089001	F	II	DAB1	5'UTR	opensea	5'UTR-opensea		NA	TRUE		rs12117856
560	cg00026919	-0.000382222	0.959625781	-0.275207634	0.783419228	1	-8.859162166	13	40226031	R	II		IGR	shelf	IGR-shelf	chr13:40229743-40230181	NA	NA
561	cg00026938	0.004467869	0.903235147	2.003649315	0.046354266	1	-6.899456206	2	121363977	F	I		IGR	opensea	IGR-opensea		NA	TRUE
562	cg00026974	-0.001249448	0.1290245	-0.491285786	0.623722066	1	-8.776044508	17	42298151	R	I	UBTF	1stExon	island	1stExon-island	chr17:42295861-42299719	NA	NA
563	cg00027037	-0.000935116	0.018468196	-1.282152203	0.201160675	1	-8.074709945	18	21977708	F	I	OSBPL1A	1stExon	island	1stExon-island	chr18:21977275-21978110	NA	NA
564	cg00027081	0.012583556	0.767304029	3.103144926	0.002170073	1	-4.165581513	2	3325158	F	I	TSSC1	Body	shelf	Body-shelf	chr2:3321063-3321293	NA	TRUE
565	cg00027114	-0.000956361	0.938581538	-0.678150834	0.498400324	1	-8.666473964	7	42740486	F	II		IGR	opensea	IGR-opensea		NA	TRUE
566	cg00027120	0.001471121	0.956539078	0.966517535	0.334863843	1	-8.429052916	7	142880832	R	II	TAS2R39	1stExon	opensea	1stExon-opensea		NA	NA			rs61745613
567	cg00027155	0.009083685	0.867153205	0.529766783	0.596816561	1	-8.75633558	16	11099199	F	II	CLEC16A	Body	opensea	Body-opensea		TRUE	TRUE		rs79733927	rs60223258
568	cg00027162	0.010332386	0.242083048	1.569576452	0.117974241	1	-7.666933213	7	151087726	F	II	WDR86	Body	opensea	Body-opensea		NA	NA		rs78652204	rs73171850
569	cg00027232	0.001399431	0.453343111	0.515264994	0.606893644	1	-8.763937013	2	85547231	F	II	TGOLN2	3'UTR	opensea	3'UTR-opensea		NA	TRUE			rs77169284
570	cg00027400	0.000807023	0.185309854	0.214336581	0.830486361	1	-8.874123582	18	49866412	R	II	DCC	TSS200	shore	TSS200-shore	chr18:49868377-49868759	NA	NA
571	cg00027466	8.22E-05	0.902687991	0.035244877	0.971916957	1	-8.896569246	1	156269048	F	II	VHLL	5'UTR	opensea	5'UTR-opensea		NA	NA
572	cg00027499	-0.000417756	0.027708331	-0.501484293	0.616539951	1	-8.770965451	16	30759507	F	I	PHKG2	TSS1500	island	TSS1500-island	chr16:30759403-30760320	NA	NA		rs4889503
573	cg00027570	0.006490909	0.685538168	1.866323768	0.063348425	1	-7.161813555	1	117306669	R	I	CD2	Body	opensea	Body-opensea		NA	NA
574	cg00027586	0.006203258	0.894059328	2.267608579	0.024340232	1	-6.344965338	18	76148676	R	II		IGR	shore	IGR-shore	chr18:76150398-76151531	NA	NA			rs78161558
575	cg00027637	-0.001508053	0.272569217	-0.351848141	0.725294422	1	-8.835037771	1	226900521	F	II	ITPKB	Body	opensea	Body-opensea		NA	NA
576	cg00027669	0.003161853	0.764334534	0.325492355	0.745122866	1	-8.843998526	17	37382699	R	II	STAC2	TSS1500	shore	TSS1500-shore	chr17:37380953-37382363	NA	NA
577	cg00027729	-0.000891175	0.94993496	-0.693877287	0.488503098	1	-8.655661059	16	31285773	F	II	ITGAM	Body	opensea	Body-opensea		NA	NA
578	cg00027745	-0.004058775	0.058544664	-3.396859989	0.000811032	1	-3.251470699	7	1452678	F	I		IGR	island	IGR-island	chr7:1452417-1452794	NA	NA		rs61143372
579	cg00027990	-0.000813951	0.891532984	-0.466038461	0.64165657	1	-8.788170203	19	18368368	R	II	KIAA1683	Body	shore	Body-shore	chr19:18368482-18368911	NA	NA
580	cg00027995	0.00132071	0.96194809	1.329608013	0.18504688	1	-8.012950263	15	39888093	F	II	THBS1	3'UTR	opensea	3'UTR-opensea		NA	NA		rs41395048
581	cg00028013	0.014226345	0.535195731	2.287793342	0.023115351	1	-6.299867611	15	74218697	R	II	LOXL1	TSS200	island	TSS200-island	chr15:74218696-74220373	NA	NA
582	cg00028014	-0.012266001	0.778933832	-1.309227707	0.191845233	1	-8.03974414	2	201601406	F	II		IGR	opensea	IGR-opensea		NA	TRUE		rs13017660
583	cg00028022	-0.030946748	0.530147282	-1.143474575	0.254104584	1	-8.24250196	1	246984573	R	II		IGR	opensea	IGR-opensea		NA	NA
584	cg00028034	-0.004844737	0.647029306	-1.366237039	0.173282159	1	-7.963771113	20	30779307	F	II	TSPYL3	TSS1500	shore	TSS1500-shore	chr20:30777756-30778329	NA	NA
585	cg00028056	0.001975546	0.846227388	0.273055167	0.78507113	1	-8.859754636	2	220407171	F	II	CHPF	Body	shore	Body-shore	chr2:220407698-220409048	NA	NA
586	cg00028135	0.003752047	0.870652789	0.810461406	0.418565141	1	-8.56781213	3	114343673	F	II	ZBTB20	5'UTR	opensea	5'UTR-opensea		TRUE	NA
587	cg00028184	-0.001900501	0.068038467	-0.882160034	0.378668796	1	-8.507065067	1	222638644	F	II		IGR	shore	IGR-shore	chr1:222638761-222638973	NA	TRUE
588	cg00028211	-0.000183465	0.329345892	-0.031477037	0.974918108	1	-8.896695502	2	45028802	F	I		IGR	shore	IGR-shore	chr2:45028955-45029318	NA	NA
589	cg00028232	0.01150482	0.622957077	3.296773113	0.001142995	1	-3.571369031	4	1540469	R	II		IGR	shore	IGR-shore	chr4:1541591-1541868	NA	NA
590	cg00028251	0.005761843	0.765314083	1.91370097	0.056977457	1	-7.073333484	6	119397402	R	II	FAM184A	5'UTR	shore	5'UTR-shore	chr6:119399091-119400223	NA	NA
591	cg00028299	-0.003903721	0.935528231	-1.723104405	0.086297656	1	-7.416199617	8	59170968	R	II		IGR	opensea	IGR-opensea		NA	NA
592	cg00028318	0.000687045	0.77314759	0.3763429	0.707030592	1	-8.826085272	6	29570739	F	I	GABBR1	3'UTR	opensea	3'UTR-opensea		NA	NA
593	cg00028336	0.000351297	0.970330565	0.426052856	0.670492663	1	-8.806068229	4	186741788	F	II	SORBS2	5'UTR	opensea	5'UTR-opensea		NA	TRUE
594	cg00028338	0.000720871	0.961257417	0.736173608	0.462422049	1	-8.625355626	4	1952723	F	II	WHSC1	Body	opensea	Body-opensea		NA	NA		rs34960531
595	cg00028431	2.99E-05	0.923155361	0.013649222	0.989122406	1	-8.897099536	8	125564372	F	II	MTSS1	3'UTR	opensea	3'UTR-opensea		NA	NA
596	cg00028455	0.001332988	0.020981611	1.867612169	0.063167638	1	-7.159435778	6	126112406	R	II	NCOA7	5'UTR	island	5'UTR-island	chr6:126111537-126112480	NA	NA
597	cg00028487	-7.99E-05	0.048373833	-0.104800734	0.916630968	1	-8.891677286	19	53030711	R	II	ZNF808	TSS200	shore	TSS200-shore	chr19:53030824-53031359	NA	NA
598	cg00028515	0.001189852	0.930797176	0.814201535	0.416424271	1	-8.564769706	3	187548756	F	II		IGR	opensea	IGR-opensea		NA	TRUE
599	cg00028598	-0.000540439	0.952660598	-0.331349438	0.740701103	1	-8.842067368	15	27128633	F	I	GABRA5	Body	island	Body-island	chr15:27128249-27128935	NA	NA
600	cg00028636	0.00138176	0.03584497	1.011773587	0.312775897	1	-8.384291998	12	6876321	F	II	PTMS	Body	island	Body-island	chr12:6875481-6876923	NA	NA
601	cg00028677	0.000236184	0.959529944	0.254921962	0.799025399	1	-8.864561277	15	55884658	R	II		IGR	shelf	IGR-shelf	chr15:55879792-55881228	NA	NA
602	cg00028678	0.005048731	0.339467608	0.44028252	0.660171815	1	-8.799882424	2	131674175	R	I	ARHGEF4	TSS200	shore	TSS200-shore	chr2:131673686-131674150	NA	NA
603	cg00028749	-0.001081473	0.041509366	-1.379297013	0.169226507	1	-7.94591874	13	103451644	F	II	BIVM	1stExon	island	1stExon-island	chr13:103450877-103453216	NA	NA	high-CpG:102249418-102249886
604	cg00028757	-0.000379142	0.978364517	-0.839124128	0.402325368	1	-8.544140894	6	31848498	R	I	EHMT2	Body	opensea	Body-opensea		NA	NA
605	cg00028829	-0.000757574	0.033956824	-0.883468117	0.377963517	1	-8.505909314	16	58768411	R	II	GOT2	TSS200	shore	TSS200-shore	chr16:58767447-58768328	NA	NA
606	cg00028844	0.004929121	0.836218306	2.221972983	0.027320198	1	-6.445520617	20	43938184	R	II	MATN4	TSS1500	shelf	TSS1500-shelf	chr20:43940306-43941111	NA	NA
607	cg00028870	0.00063202	0.020397708	1.157837971	0.24820606	1	-8.226002265	3	138634861	R	II		IGR	island	IGR-island	chr3:138634445-138634989	NA	NA
608	cg00028881	-0.001964636	0.032306944	-2.562606804	0.011067636	1	-5.648198355	6	31632939	R	I	BAT4	5'UTR	island	5'UTR-island	chr6:31632815-31634093	NA	NA	high-CpG:31740525-31741659		rs76686947
609	cg00028918	-0.001157809	0.082321566	-0.489881061	0.624714168	1	-8.77673593	5	159200479	R	II		IGR	island	IGR-island	chr5:159200237-159200692	NA	NA
610	cg00028929	0.000876272	0.773118758	0.222594135	0.824061286	1	-8.87231199	12	52908478	F	II	KRT5	3'UTR	opensea	3'UTR-opensea		NA	NA
611	cg00028935	0.001257529	0.117085403	0.562728347	0.574202204	1	-8.738275467	3	147114406	R	I	ZIC4	Body	island	Body-island	chr3:147113608-147114479	NA	NA
612	cg00029053	-0.001119815	0.07441076	-0.909109709	0.364303286	1	-8.482910487	2	10830014	R	I	NOL10	1stExon	island	1stExon-island	chr2:10829724-10830241	NA	NA	high-CpG:10747315-10747587
613	cg00029161	-0.003012137	0.086391457	-1.153983096	0.249779563	1	-8.230450457	7	75268282	R	II	HIP1	Body	island	Body-island	chr7:75268004-75268871	NA	NA
614	cg00029233	-5.04E-05	0.024012193	-0.064095468	0.94895336	1	-8.895129894	17	43227453	R	II	HEXIM1	1stExon	island	1stExon-island	chr17:43224933-43227616	NA	NA
615	cg00029246	0.004460044	0.412434209	0.592569224	0.554087974	1	-8.720988135	7	137223417	F	II	DGKI	Body	opensea	Body-opensea		NA	TRUE
616	cg00029282	0.001724715	0.922306535	1.385994181	0.167174773	1	-7.936699295	2	95941820	F	I	PROM2	Body	opensea	Body-opensea		NA	NA
617	cg00029284	0.004501609	0.774275285	1.213477891	0.226269563	1	-8.160167603	12	111731203	R	II	CUX2	Body	opensea	Body-opensea		NA	NA
618	cg00029353	-0.001093185	0.023178632	-1.016766999	0.310399349	1	-8.37922893	12	52241041	R	II		IGR	island	IGR-island	chr12:52240772-52242547	NA	NA
619	cg00029397	3.70E-05	0.050580724	0.047055526	0.962512357	1	-8.896081084	12	57940957	F	II	DCTN2	5'UTR	island	5'UTR-island	chr12:57940563-57940981	NA	NA
620	cg00029521	-0.004409711	0.774071393	-1.404898789	0.161484753	1	-7.910438207	6	39272634	R	II	KCNK17	Body	shore	Body-shore	chr6:39271516-39271758	NA	NA
621	cg00029583	-0.000304687	0.955000987	-0.246719498	0.805359129	1	-8.86662715	8	1443908	R	I		IGR	island	IGR-island	chr8:1443867-1444086	NA	NA
622	cg00029619	-0.001549928	0.973671137	-1.608342092	0.109217755	1	-7.605776522	6	17760992	R	II	KIF13A	3'UTR	opensea	3'UTR-opensea		NA	NA			rs78574002
623	cg00029640	0.004107288	0.944072104	3.112120871	0.002107927	1	-4.138760648	19	35770141	R	II	USF2	Body	island	Body-island	chr19:35769543-35770197	NA	NA
624	cg00029678	0.001039586	0.967378312	1.125680552	0.261547248	1	-8.2626603	17	78354382	F	II	RNF213	Body	opensea	Body-opensea		NA	NA
625	cg00029821	0.000284123	0.960676283	0.212963074	0.831556186	1	-8.87441827	6	147374493	F	II		IGR	opensea	IGR-opensea		NA	TRUE
626	cg00029825	0.002891348	0.960842604	2.277569469	0.023728866	1	-6.322757869	16	31500439	R	II	SLC5A2	Body	island	Body-island	chr16:31498650-31500564	TRUE	NA
627	cg00029826	0.000656056	0.022708568	0.640570433	0.52247932	1	-8.69131297	14	20801459	F	II	CCNB1IP1	TSS200	opensea	TSS200-opensea		NA	NA	low-CpG:19871267-19871302	rs75163418
628	cg00029831	0.000573559	0.112892171	0.264050702	0.791992061	1	-8.862182728	8	145653349	R	I	VPS28	5'UTR	island	5'UTR-island	chr8:145653335-145654145	NA	NA
629	cg00029922	0.001531104	0.948935093	1.049997251	0.294890189	1	-8.344906466	2	192030587	R	II		IGR	opensea	IGR-opensea		NA	TRUE
630	cg00029928	0.008219336	0.885169547	3.149958553	0.001863601	1	-4.024920641	6	133080438	R	II	VNN2	TSS1500	opensea	TSS1500-opensea		NA	NA
631	cg00029973	-0.000909652	0.969421053	-0.882535165	0.378466454	1	-8.506733795	17	3501741	F	II	TRPV1	TSS1500	opensea	TSS1500-opensea		NA	NA
632	cg00029979	0.005677877	0.876923764	3.697302225	0.00027619	1	-2.239952506	17	49027095	R	I		IGR	opensea	IGR-opensea		NA	TRUE
633	cg00030005	-0.003287493	0.87743729	-1.182001148	0.238502043	1	-8.197786365	7	155129409	F	II		IGR	shore	IGR-shore	chr7:155130499-155131042	NA	NA
634	cg00030047	0.010162767	0.209472217	1.709851114	0.088726321	1	-7.438742609	1	6268790	R	II	RNF207	Body	shore	Body-shore	chr1:6268820-6269588	TRUE	TRUE
635	cg00030176	-6.92E-05	0.046783531	-0.062700951	0.950062498	1	-8.895218695	6	29760784	F	II	HCG4	Body	island	Body-island	chr6:29759946-29760903	TRUE	NA		rs77141969
636	cg00030296	0.004369075	0.354059544	1.298996649	0.195327003	1	-8.053041276	17	75318732	R	II	Sep-09	5'UTR	opensea	5'UTR-opensea		NA	TRUE
637	cg00030420	-0.001853004	0.872967686	-0.425707263	0.670744114	1	-8.806215939	5	140683772	F	II	SLC25A2	TSS200	island	TSS200-island	chr5:140683195-140683773	NA	NA
638	cg00030422	-0.000275073	0.022139975	-0.46248856	0.64419554	1	-8.789823955	3	38080704	F	I	DLEC1	5'UTR	island	5'UTR-island	chr3:38080628-38081187	TRUE	TRUE		rs5848372
639	cg00030423	0.001052795	0.019481203	1.355729404	0.176597969	1	-7.978013365	19	29704213	R	I	UQCRFS1	TSS200	island	TSS200-island	chr19:29703570-29704331	NA	NA			rs11669605
640	cg00030427	-0.001120523	0.8830834	-0.504161373	0.614660734	1	-8.769614961	6	169562540	R	II		IGR	opensea	IGR-opensea		NA	NA
641	cg00030432	0.010524245	0.436241355	3.11194889	0.002109102	1	-4.139275208	7	100028974	F	II	MEPCE	1stExon	shore	1stExon-shore	chr7:100025804-100028002	NA	NA
642	cg00030466	-0.001011847	0.975725899	-1.460778116	0.145526276	1	-7.830773015	1	3147891	R	I	PRDM16	Body	island	Body-island	chr1:3147845-3148081	NA	NA			rs905132
643	cg00030476	-0.003575219	0.940754684	-1.557073308	0.120913872	1	-7.686347153	1	146642035	F	II	PRKAB2	Body	shore	Body-shore	chr1:146643470-146644501	NA	NA		rs57570045
644	cg00030501	0.000112204	0.947958574	0.082578224	0.934263225	1	-8.89376845	1	223181473	R	II		IGR	opensea	IGR-opensea		NA	TRUE
645	cg00030523	-0.000737553	0.941843014	-0.42936376	0.668085561	1	-8.804647048	12	97885353	F	II	RMST	Body	opensea	Body-opensea		NA	NA
646	cg00030588	0.005964002	0.78631449	1.829832146	0.068650388	1	-7.228499586	16	87100811	F	II		IGR	opensea	IGR-opensea		NA	NA		rs17770116
647	cg00030604	0.006838797	0.712994751	1.33219229	0.184197814	1	-8.009523637	1	2379831	R	II		IGR	opensea	IGR-opensea		TRUE	NA
648	cg00030627	0.000201834	0.962359389	0.185949445	0.852658538	1	-8.879829207	10	131811605	R	II		IGR	shore	IGR-shore	chr10:131813042-131813277	NA	NA
649	cg00030774	-0.00088399	0.261524787	-0.261410258	0.794024696	1	-8.862879307	15	29432143	R	II	FAM189A1	Body	opensea	Body-opensea		NA	TRUE
650	cg00030795	0.000300677	0.014631437	0.449160572	0.653765186	1	-8.795920271	6	33422380	R	I	ZBTB9	5'UTR	island	5'UTR-island	chr6:33422046-33422530	NA	NA	high-CpG:33530297-33530404
651	cg00030816	-0.00066128	0.052889846	-0.514030743	0.607754831	1	-8.764574255	1	145507504	R	II	RBM8A	TSS200	shore	TSS200-shore	chr1:145507588-145507931	TRUE	NA
652	cg00030909	-0.00116003	0.944388387	-0.568025895	0.570606098	1	-8.735271506	17	47112296	F	II	IGF2BP1	Body	shore	Body-shore	chr17:47113256-47113490	NA	TRUE
653	cg00031013	-0.003699569	0.913785076	-1.606879149	0.10953854	1	-7.608110921	17	7757933	R	II	KDM6B	3'UTR	shore	3'UTR-shore	chr17:7758607-7758980	NA	NA
654	cg00031063	0.004004332	0.93356818	3.55270605	0.000467937	1	-2.736292032	1	17303752	R	I	MFAP2	Body	shelf	Body-shelf	chr1:17306551-17307363	NA	NA
655	cg00031105	-0.000977141	0.792943693	-0.341017038	0.733421514	1	-8.838804572	6	33166117	R	I	RXRB	Body	shore	Body-shore	chr6:33167885-33168715	NA	NA
656	cg00031162	3.56E-05	0.821514344	0.013571492	0.989184348	1	-8.897100599	17	7453377	R	II	TNFSF12	Body	shore	Body-shore	chr17:7452150-7452645	TRUE	TRUE
657	cg00031256	0.001006049	0.024259243	1.224534937	0.222081435	1	-8.14672153	6	2842255	R	I	SERPINB1	TSS200	island	TSS200-island	chr6:2841810-2842273	TRUE	NA	high-CpG:2787068-2787272
658	cg00031277	-0.000625921	0.974574181	-0.784919261	0.433359087	1	-8.588217215	4	101943443	F	II		IGR	opensea	IGR-opensea		NA	TRUE
659	cg00031303	-0.000822802	0.032370859	-0.444113301	0.657404313	1	-8.798182483	3	195681400	F	I		IGR	island	IGR-island	chr3:195681288-195681563	NA	NA	high-CpG:197165794-197165827
660	cg00031340	-0.000948147	0.069955399	-0.615727661	0.538721127	1	-8.706958614	16	81130212	R	I	GCSH	TSS1500	island	TSS1500-island	chr16:81129361-81130218	NA	NA
661	cg00031346	-0.002427192	0.63722931	-0.465185011	0.642266593	1	-8.788568942	6	168478519	F	II	FRMD1	Body	shore	Body-shore	chr6:168479566-168479809	NA	NA
662	cg00031402	0.000297395	0.92845174	0.151673629	0.879585618	1	-8.885640251	10	73612154	F	II	PSAP	TSS1500	shore	TSS1500-shore	chr10:73610661-73611145	NA	NA
663	cg00031443	0.00167656	0.111907752	0.612328153	0.540963338	1	-8.709051618	19	7599076	R	I	PNPLA6	5'UTR	island	5'UTR-island	chr19:7598413-7601008	NA	NA	high-CpG:7504984-7505104
664	cg00031456	0.000478299	0.024234221	0.718434241	0.473264301	1	-8.638283161	1	109234919	R	I	PRPF38B	TSS200	island	TSS200-island	chr1:109234788-109235161	NA	NA	high-CpG:109036431-109036521
665	cg00031476	0.001716185	0.07348135	0.732443369	0.464690308	1	-8.628100083	2	28114244	R	II	BRE	5'UTR	shore	5'UTR-shore	chr2:28113060-28113764	NA	NA
666	cg00031491	0.0024586	0.940404448	1.684926966	0.09344376	1	-7.480677949	6	31837439	R	II	SLC44A4	Body	opensea	Body-opensea		NA	NA
667	cg00031556	-0.00382759	0.951629272	-2.379983052	0.018181191	1	-6.089060386	12	11508049	R	II	PRB1	Body	opensea	Body-opensea		NA	NA
668	cg00031663	0.000330922	0.015051063	0.599640952	0.549372675	1	-8.716760885	19	10654640	R	I	ATG4D	TSS200	island	TSS200-island	chr19:10654228-10655042	NA	NA
669	cg00031708	8.49E-06	0.945910502	0.00750798	0.99401647	1	-8.89716479	7	23051361	R	II	FAM126A	5'UTR	shore	5'UTR-shore	chr7:23052971-23054002	NA	NA
670	cg00031722	-0.002664539	0.906035928	-0.829855596	0.40753466	1	-8.551884778	8	57361263	R	II		IGR	shore	IGR-shore	chr8:57358126-57359415	NA	NA
671	cg00031759	-0.000957715	0.036445186	-1.268425209	0.206008544	1	-8.09216232	13	32889534	R	II	BRCA2	TSS200	island	TSS200-island	chr13:32889533-32889900	TRUE	NA		rs11571571
672	cg00031779	0.001485994	0.942329022	1.198200549	0.232149161	1	-8.17854784	18	56296243	F	II	ALPK2	TSS200	opensea	TSS200-opensea		NA	TRUE
673	cg00031896	0.002336715	0.207026681	1.062077496	0.289383957	1	-8.332158382	12	122020205	R	I	KDM2B	TSS1500	shore	TSS1500-shore	chr12:122018170-122018457	NA	NA	low-CpG:120504543-120504591
674	cg00031973	0.013429322	0.353854577	2.443283253	0.015355219	1	-5.939739729	7	47783848	F	I		IGR	opensea	IGR-opensea		NA	NA		rs73325886
675	cg00032036	-0.00081734	0.040817581	-1.037639115	0.300595782	1	-8.357798424	19	7600417	F	II	PNPLA6	5'UTR	island	5'UTR-island	chr19:7598413-7601008	NA	NA	high-CpG:7505604-7506904
676	cg00032192	0.001457855	0.964628795	1.521631144	0.12956093	1	-7.740553549	19	12818196	F	II	SNORD41	TSS1500	opensea	TSS1500-opensea		NA	NA
677	cg00032205	0.009702845	0.202791216	1.380641674	0.16881304	1	-7.944071174	8	98290372	F	II	TSPYL5	TSS200	island	TSS200-island	chr8:98289604-98290404	TRUE	NA
678	cg00032227	-0.000500766	0.022194822	-0.763673926	0.445893119	1	-8.604694716	17	72772512	F	I	TMEM104	TSS200	island	TSS200-island	chr17:72772244-72772692	NA	NA
679	cg00032246	0.000809183	0.048564656	0.56073293	0.575559538	1	-8.739399686	17	33913953	F	II	AP2B1	TSS1500	opensea	TSS1500-opensea		NA	NA		rs28384428
680	cg00032308	-0.001012114	0.941923482	-0.473379318	0.636419609	1	-8.78471037	6	123107591	F	II		IGR	shelf	IGR-shelf	chr6:123110288-123110878	NA	NA
681	cg00032366	-0.002759624	0.741004555	-0.846627714	0.398137643	1	-8.537809035	19	5692159	R	II	LONP1	Body	island	Body-island	chr19:5690127-5692213	NA	TRUE
682	cg00032419	-0.000511483	0.010654099	-0.947089179	0.344649375	1	-8.447645828	17	27895566	R	I	TP53I13	TSS200	island	TSS200-island	chr17:27893086-27896078	NA	NA	high-CpG:24919521-24919730
683	cg00032490	-0.002419739	0.889666084	-0.864570664	0.38823153	1	-8.522440956	12	131402349	R	I		IGR	opensea	IGR-opensea		NA	NA
684	cg00032609	-0.006513536	0.478797441	-0.703888103	0.482258933	1	-8.648649466	20	57606607	R	II	ATP5E	Body	shore	Body-shore	chr20:57607045-57607782	NA	NA
685	cg00032643	-0.000359329	0.966592547	-0.307970752	0.758400717	1	-8.849570201	1	3700680	F	II	LRRC47	Body	shelf	Body-shelf	chr1:3703672-3703908	NA	NA
686	cg00032686	-0.000110688	0.017899494	-0.190437776	0.849144573	1	-8.878980924	4	1005072	R	I	FGFRL1	TSS1500	island	TSS1500-island	chr4:1003106-1005455	NA	NA
687	cg00032701	0.004753796	0.93029511	2.861812887	0.004625457	1	-4.859958465	19	7911195	R	II	EVI5L	5'UTR	shore	5'UTR-shore	chr19:7912629-7912895	NA	NA
688	cg00032756	-0.000702822	0.08347034	-0.25614073	0.798085421	1	-8.864248557	12	45268999	F	II	NELL2	Body	shore	Body-shore	chr12:45269830-45270835	NA	NA
689	cg00032789	-2.04E-05	0.036108373	-0.022345061	0.982193288	1	-8.896942342	3	49377369	F	II	USP4	1stExon	island	1stExon-island	chr3:49377340-49377854	NA	TRUE
690	cg00032805	-0.000177707	0.070003984	-0.084297186	0.932898057	1	-8.893624392	4	165304473	F	II	Mar-01	TSS200	island	TSS200-island	chr4:165304328-165305177	NA	NA
691	cg00032852	-0.002607835	0.034329715	-1.849663423	0.065725215	1	-7.19241751	7	132767132	F	II	CHCHD3	TSS1500	shore	TSS1500-shore	chr7:132766509-132767096	NA	NA
692	cg00032884	0.004871547	0.778082583	1.310071151	0.191560261	1	-8.038643348	2	48540671	R	II	FOXN2	TSS1500	shore	TSS1500-shore	chr2:48541252-48542587	NA	NA
693	cg00032912	-0.000108633	0.117755645	-0.024396612	0.980558726	1	-8.896894183	15	96887529	F	I		IGR	island	IGR-island	chr15:96887415-96887616	NA	TRUE
694	cg00032959	0.000793801	0.912925904	0.29768598	0.766228345	1	-8.852697211	16	71326879	F	II		IGR	shelf	IGR-shelf	chr16:71323115-71323514	NA	NA
695	cg00033102	0.002597473	0.509585175	0.467847067	0.640364631	1	-8.787322795	1	28561995	R	II	ATPIF1	TSS1500	shore	TSS1500-shore	chr1:28562510-28562976	NA	NA
696	cg00033155	-0.000806075	0.833459054	-0.160382787	0.872729113	1	-8.884275503	2	110925418	F	II	NPHP1	Body	opensea	Body-opensea		NA	TRUE
697	cg00033165	-0.002840153	0.936574994	-1.531267163	0.127163456	1	-7.72593678	4	169952114	R	II		IGR	opensea	IGR-opensea		NA	TRUE
698	cg00033209	-0.000886069	0.866767303	-0.131487616	0.895511707	1	-8.888510608	16	3511787	F	II	NAT15	5'UTR	shelf	5'UTR-shelf	chr16:3507545-3508606	NA	NA		rs75093195	rs9925461
699	cg00033213	0.002922167	0.487672891	0.067667818	0.946112529	1	-8.894893503	8	144399335	R	II	TOP1MT	Body	island	Body-island	chr8:144399189-144399391	TRUE	NA
700	cg00033220	-0.001315547	0.062660331	-1.032632903	0.302928031	1	-8.362977876	18	3451606	R	I	TGIF1	5'UTR	island	5'UTR-island	chr18:3448006-3452360	TRUE	NA
701	cg00033304	-0.002932012	0.942468459	-1.0758943	0.28317219	1	-8.317400825	3	185302692	F	II	SENP2	TSS1500	shore	TSS1500-shore	chr3:185303822-185304497	NA	NA
702	cg00033334	0.000549644	0.951241526	0.55891987	0.57679415	1	-8.740417713	12	123877320	F	II	SETD8	Body	shelf	Body-shelf	chr12:123873794-123874597	NA	NA
703	cg00033371	-0.000266278	0.978807412	-0.618277978	0.537042101	1	-8.705380857	19	4956786	F	I	UHRF1	Body	shore	Body-shore	chr19:4954453-4954870	NA	NA
704	cg00033457	-0.001435743	0.056522088	-0.510960264	0.609899606	1	-8.766152926	8	74884507	R	I	TCEB1	TSS200	island	TSS200-island	chr8:74884234-74884602	NA	NA	high-CpG:75046892-75047076
705	cg00033490	-0.000170915	0.970990521	-0.15013597	0.880797139	1	-8.885873296	7	87027887	F	II	CROT	Body	opensea	Body-opensea		NA	TRUE
706	cg00033516	-0.000797406	0.033326171	-0.875033111	0.382525735	1	-8.513332178	4	38666773	R	II	FLJ13197	TSS1500	shore	TSS1500-shore	chr4:38664649-38666531	NA	NA
707	cg00033533	0.00069242	0.03716137	0.501139077	0.616782465	1	-8.771139078	9	35116375	R	II	KIAA1539	TSS1500	island	TSS1500-island	chr9:35115701-35116446	NA	NA
708	cg00033551	0.017659295	0.863354835	4.595789473	7.32E-06	1	1.224078567	16	4738568	R	I	MGRN1	3'UTR	opensea	3'UTR-opensea		NA	NA
709	cg00033584	0.008143161	0.76580995	1.736580267	0.083883925	1	-7.393104427	3	44800749	F	II	KIAA1143	Body	shelf	Body-shelf	chr3:44802852-44803618	NA	NA
710	cg00033643	0.000751325	0.044519425	0.755047534	0.451041167	1	-8.61125683	7	134001901	R	I	SLC35B4	TSS200	island	TSS200-island	chr7:134001207-134001982	NA	NA
711	cg00033666	0.000450778	0.296568171	0.057928387	0.95385911	1	-8.895507822	15	96887043	R	II		IGR	shore	IGR-shore	chr15:96887415-96887616	NA	NA
712	cg00033668	-0.001387421	0.051615587	-0.988590586	0.323967212	1	-8.407474895	12	15942561	F	I	EPS8	TSS200	island	TSS200-island	chr12:15941718-15942740	NA	NA		rs34586338
713	cg00033703	-0.000219956	0.919588867	-0.079835849	0.936441569	1	-8.893992131	15	63566255	R	II		IGR	shelf	IGR-shelf	chr15:63569296-63570100	NA	NA
714	cg00033806	-0.000412646	0.937819549	-0.314154089	0.753706563	1	-8.84763913	8	143356113	F	I	TSNARE1	Body	shelf	Body-shelf	chr8:143359844-143360110	NA	NA
715	cg00033877	0.00169878	0.89038322	0.550555894	0.582505855	1	-8.745071489	13	113419845	F	II	ATP11A	Body	shore	Body-shore	chr13:113420152-113420384	NA	NA		rs365513
716	cg00033915	0.000278259	0.928375858	0.140942177	0.888046691	1	-8.887217155	19	7504569	R	I	ARHGEF18	5'UTR	shore	5'UTR-shore	chr19:7504923-7505186	NA	NA
717	cg00034003	0.007396111	0.795771827	2.078635656	0.038829383	1	-6.748624016	16	88779146	R	I	CTU2	Body	shelf	Body-shelf	chr16:88781806-88782517	TRUE	NA
718	cg00034019	0.001267108	0.016055333	2.336680798	0.020369606	1	-6.189064327	6	42018228	F	I	TAF8	TSS200	island	TSS200-island	chr6:42018139-42018604	NA	NA
719	cg00034039	-0.000806872	0.05011205	-0.921398515	0.357868146	1	-8.471656779	9	74526266	F	II	C9orf85	TSS200	island	TSS200-island	chr9:74525249-74526679	NA	NA
720	cg00034101	0.004303692	0.864040528	1.134799362	0.2577144	1	-8.252368889	1	40098595	R	I	HEYL	Body	opensea	Body-opensea		TRUE	TRUE
721	cg00034130	-0.005772522	0.080300626	-3.275674907	0.001227478	1	-3.637700162	11	3862931	R	II	RHOG	TSS1500	island	TSS1500-island	chr11:3861855-3862996	NA	NA
722	cg00034336	-0.002289649	0.126479849	-0.745800112	0.456597263	1	-8.618209006	2	8684126	F	I		IGR	opensea	IGR-opensea		TRUE	TRUE		rs752225
723	cg00034376	0.000627487	0.049287707	0.442662766	0.658451681	1	-8.798827899	2	64068959	R	II	UGP2	TSS200	shore	TSS200-shore	chr2:64067892-64068906	NA	NA
724	cg00034407	-0.002198844	0.924583872	-0.769412308	0.442487322	1	-8.600288451	6	62284299	F	II		IGR	opensea	IGR-opensea		NA	NA
725	cg00034416	-0.000124159	0.022497926	-0.204522901	0.838137066	1	-8.876187555	1	155278724	R	I	FDPS	5'UTR	island	5'UTR-island	chr1:155278407-155278743	NA	NA	high-CpG:153545235-153545366
726	cg00034433	-0.000102348	0.02384389	-0.131442729	0.895547172	1	-8.888516535	1	224803837	R	II	CNIH3	TSS1500	island	TSS1500-island	chr1:224803637-224805314	TRUE	NA	high-CpG:222870247-222870863
727	cg00034468	0.002848858	0.31612997	0.842086261	0.400669044	1	-8.541648004	1	229568077	R	II	ACTA1	Body	island	Body-island	chr1:229567206-229570684	NA	NA
728	cg00034555	-0.000596614	0.015358829	-1.122473894	0.262904463	1	-8.266259804	19	14202331	R	II	SAMD1	TSS1500	opensea	TSS1500-opensea		NA	NA
729	cg00034559	0.007084011	0.819826707	1.118479581	0.26460189	1	-8.270729264	2	39892124	F	II	TMEM178	TSS1500	shore	TSS1500-shore	chr2:39893121-39893496	NA	NA		rs13383590
730	cg00034574	-4.17E-05	0.95109825	-0.029949579	0.976134859	1	-8.896742623	20	62397348	F	II	ZBTB46	Body	shore	Body-shore	chr20:62398409-62398990	NA	NA
731	cg00034604	0.000322194	0.894178533	0.127180487	0.89891561	1	-8.889070094	8	54787585	F	II	RGS20	Body	shore	Body-shore	chr8:54789581-54790665	NA	NA
732	cg00034611	0.004153269	0.919868415	2.411975558	0.016700208	1	-6.014056567	16	89229269	F	II	C16orf81	Body	shelf	Body-shelf	chr16:89232410-89232683	NA	NA		rs35920675
733	cg00034650	-9.12E-05	0.979180842	-0.234473453	0.814839066	1	-8.869585781	17	76987444	R	I		IGR	shelf	IGR-shelf	chr17:76989642-76990039	NA	NA
734	cg00034755	0.026508301	0.629235697	4.198272409	3.93E-05	1	-0.38735311	22	50918361	R	II		IGR	shore	IGR-shore	chr22:50919453-50920376	NA	NA
735	cg00034769	0.000525359	0.518588617	0.081423217	0.935180619	1	-8.893863578	14	98444533	R	II	C14orf64	TSS200	opensea	TSS200-opensea		NA	NA
736	cg00034852	-0.003483645	0.060240678	-2.132677105	0.034077318	1	-6.636621452	18	77712060	R	II	PQLC1	TSS1500	island	TSS1500-island	chr18:77710769-77712454	NA	NA
737	cg00035000	0.000610879	0.052844725	0.359670691	0.719444046	1	-8.832244116	1	25255003	F	II	RUNX3	Body	shore	Body-shore	chr1:25255527-25259005	NA	NA
738	cg00035074	0.002639062	0.952281542	2.091566647	0.037643509	1	-6.722075322	7	2701567	F	II	TTYH3	3'UTR	island	3'UTR-island	chr7:2701330-2701744	NA	NA
739	cg00035197	0.006083935	0.903731564	1.699876098	0.090590586	1	-7.455597719	16	88962986	F	II	CBFA2T3	Body	island	Body-island	chr16:88962670-88963451	NA	NA		rs12448682
740	cg00035220	-0.001913961	0.835446828	-0.398341162	0.690771332	1	-8.817532561	7	158197980	F	II	PTPRN2	Body	shore	Body-shore	chr7:158198545-158198907	NA	NA
741	cg00035237	-5.70E-07	0.021077815	-0.001063219	0.999152653	1	-8.897192532	1	31538879	F	I	PUM1	TSS1500	island	TSS1500-island	chr1:31538412-31538938	NA	NA
742	cg00035268	0.001199653	0.972293538	1.262260091	0.208213434	1	-8.099940367	6	168225394	R	II	C6orf124	Body	shore	Body-shore	chr6:168226063-168228559	NA	NA
743	cg00035316	0.001178105	0.115077377	0.339134141	0.734837445	1	-8.839447396	2	176993017	F	I	HOXD8	TSS1500	island	TSS1500-island	chr2:176992950-176993186	NA	NA
744	cg00035326	-0.005094967	0.113347395	-2.021991122	0.044407814	1	-6.863055123	10	135208356	R	II	MTG1	Body	shore	Body-shore	chr10:135207467-135208073	NA	NA
745	cg00035449	0.005690263	0.61139749	0.141661786	0.887478912	1	-8.887115031	6	169539646	R	II		IGR	island	IGR-island	chr6:169539501-169540033	NA	NA
746	cg00035453	-0.000797468	0.044522216	-0.556677017	0.578323169	1	-8.741672518	12	46122355	F	II	ARID2	TSS1500	island	TSS1500-island	chr12:46120726-46124104	NA	NA
747	cg00035608	-0.001778493	0.040446207	-1.721295116	0.086625987	1	-7.419287084	19	37288450	F	II		IGR	island	IGR-island	chr19:37288342-37288723	TRUE	NA			rs826967
748	cg00035623	0.000469949	0.028147776	0.571901133	0.567982352	1	-8.73305629	19	55919836	F	II	UBE2S	TSS1500	shore	TSS1500-shore	chr19:55918699-55919816	NA	NA
749	cg00035630	-0.003263954	0.943735368	-1.368159565	0.172680586	1	-7.961153586	11	33036664	R	II	DEPDC7	TSS1500	shore	TSS1500-shore	chr11:33037206-33037917	NA	NA
750	cg00035636	0.022441047	0.468042783	1.293916097	0.197073223	1	-8.05960622	13	21900591	F	I		IGR	island	IGR-island	chr13:21900425-21900637	TRUE	NA		rs11620586
751	cg00035673	0.001577804	0.96248719	1.895788849	0.059320061	1	-7.107037825	6	33287504	F	II	DAXX	Body	shore	Body-shore	chr6:33288733-33289008	NA	NA			rs61748592
752	cg00035812	-0.00044954	0.031241869	-0.470062794	0.63878337	1	-8.786280169	2	204193378	R	II	ABI2	Body	island	Body-island	chr2:204192655-204193740	NA	NA
753	cg00035847	-0.006819629	0.192014384	-0.622982347	0.5339519	1	-8.702453444	1	29557016	R	II	MECR	Body	shore	Body-shore	chr1:29557220-29557627	NA	NA
754	cg00035889	-0.002279223	0.95740143	-1.81925706	0.070253781	1	-7.2475863	4	38689910	R	II	KLF3	Body	shore	Body-shore	chr4:38690308-38690605	NA	NA
755	cg00035923	0.004620654	0.885937133	2.380994545	0.01813265	1	-6.086703568	7	1104035	R	II	C7orf50	Body	shore	Body-shore	chr7:1105259-1105974	NA	NA
756	cg00035937	-0.000757683	0.803733197	-0.23115804	0.817410368	1	-8.870360891	7	91874085	F	II	KRIT1	5'UTR	shore	5'UTR-shore	chr7:91874781-91875851	NA	NA
757	cg00035945	-0.000830716	0.048811143	-0.594304313	0.552929204	1	-8.719955583	4	75859212	R	II	PARM1	Body	island	Body-island	chr4:75858300-75859931	NA	TRUE
758	cg00035969	0.000949181	0.049625526	0.884949456	0.377165808	1	-8.504598427	1	112159097	R	II		IGR	shelf	IGR-shelf	chr1:112162204-112162837	NA	NA			rs76701185
759	cg00035980	-0.0003064	0.959759945	-0.2512998	0.801820724	1	-8.86548188	13	113600332	F	II		IGR	shelf	IGR-shelf	chr13:113597553-113598303	NA	NA
760	cg00036011	0.005406884	0.055774415	3.17112344	0.001738633	1	-3.960695733	6	26271718	F	II	HIST1H3G	TSS200	shore	TSS200-shore	chr6:26272470-26272696	TRUE	NA
761	cg00036110	0.006967597	0.264886486	1.282067352	0.201190381	1	-8.074818392	1	40146660	F	II	HPCAL4	3'UTR	shelf	3'UTR-shelf	chr1:40149431-40150013	NA	NA
762	cg00036115	-0.000488008	0.099420289	-0.217624101	0.827927	1	-8.873410546	12	69080592	F	II	NUP107	TSS200	island	TSS200-island	chr12:69080580-69081152	TRUE	NA		rs12831591
763	cg00036119	0.007608452	0.500725474	0.757291292	0.44969889	1	-8.609557133	16	7277833	R	II	A2BP1	Body	opensea	Body-opensea		NA	TRUE
764	cg00036258	0.000391222	0.953814255	0.317528523	0.75114867	1	-8.84656911	16	4029218	F	II	ADCY9	Body	island	Body-island	chr16:4029157-4029413	NA	NA
765	cg00036263	0.00207067	0.955582087	2.215277113	0.027783084	1	-6.460110312	1	245852353	F	I	KIF26B	Body	island	Body-island	chr1:245851177-245852514	TRUE	NA		rs3766648
766	cg00036324	0.002059108	0.891078368	0.499252039	0.618108852	1	-8.772086058	10	134693667	F	II		IGR	shore	IGR-shore	chr10:134692851-134693252	NA	NA
767	cg00036328	-0.00022834	0.031427396	-0.293755701	0.769226044	1	-8.85386416	12	123465816	R	II	ARL6IP4	Body	island	Body-island	chr12:123464820-123465972	NA	NA
768	cg00036347	-0.007393786	0.245446453	-1.108227585	0.26899335	1	-8.282128697	1	151811923	R	II	LOC100132111	Body	shore	Body-shore	chr1:151812253-151812525	NA	NA
769	cg00036369	0.000875746	0.948541761	0.393383926	0.694423109	1	-8.819502223	3	63988378	F	II	ATXN7	3'UTR	opensea	3'UTR-opensea		NA	NA
770	cg00036386	-0.003167455	0.032648109	-3.466480298	0.00063586	1	-3.02388199	2	74691992	R	I	MOGS	Body	island	Body-island	chr2:74691959-74692657	NA	NA
771	cg00036408	0.003398031	0.123777113	0.967035878	0.334605261	1	-8.428551735	17	79316841	R	II		IGR	island	IGR-island	chr17:79314962-79320653	NA	NA
772	cg00036440	-0.000103601	0.033497248	-0.122347309	0.902737475	1	-8.889675731	16	3507875	F	II	NAT15	5'UTR	island	5'UTR-island	chr16:3507545-3508606	NA	NA		rs17525862
773	cg00036570	0.005194789	0.859287909	1.88860883	0.060281421	1	-7.120462028	2	234384319	F	II	USP40	3'UTR	shore	3'UTR-shore	chr2:234385358-234385730	NA	NA
774	cg00036585	-0.002505956	0.85966825	-1.000530026	0.318171184	1	-8.395601999	6	164441131	F	II		IGR	opensea	IGR-opensea		NA	NA
775	cg00036588	0.00127878	0.952242024	1.100705132	0.272247484	1	-8.290427072	20	35275710	R	II	SLA2	TSS1500	opensea	TSS1500-opensea		NA	NA
776	cg00036664	0.002090592	0.061433959	1.53465793	0.126328139	1	-7.720771887	4	185938303	R	II		IGR	shore	IGR-shore	chr4:185939222-185942747	NA	NA
777	cg00036723	-0.001356349	0.542691864	-0.154515143	0.877347539	1	-8.885203349	17	32688878	R	II	CCL1	Body	opensea	Body-opensea		TRUE	NA
778	cg00036732	-0.00055068	0.724289017	-0.141435347	0.887657568	1	-8.887147223	10	102767507	R	II	LZTS2	3'UTR	shore	3'UTR-shore	chr10:102766321-102766693	NA	TRUE
779	cg00036788	0.012257337	0.176663476	2.796557467	0.005629922	1	-5.038782578	4	54974682	F	II		IGR	shore	IGR-shore	chr4:54975387-54976202	NA	NA		rs74556028
780	cg00036871	0.002406586	0.615150863	0.799721975	0.424748596	1	-8.576470774	2	220436894	F	I	OBSL1	TSS1500	shore	TSS1500-shore	chr2:220434859-220436179	NA	NA
781	cg00036976	0.004850719	0.230232431	1.381908437	0.168424224	1	-7.942329023	16	85343281	F	II		IGR	opensea	IGR-opensea		NA	NA
782	cg00037056	0.001225745	0.918076432	0.697051	0.486518782	1	-8.65344901	4	956607	F	II	DGKQ	Body	shelf	Body-shelf	chr4:960505-960836	TRUE	NA
783	cg00037058	-0.000849826	0.031694482	-1.054769438	0.292706615	1	-8.339887702	2	178977341	F	I	RBM45	1stExon	island	1stExon-island	chr2:178977078-178977828	NA	NA			rs77548562
784	cg00037072	-0.001346374	0.023722482	-2.23301134	0.026571737	1	-6.421377208	1	25573940	F	I	C1orf63	5'UTR	island	5'UTR-island	chr1:25572966-25574521	NA	NA	high-CpG:25446509-25446600
785	cg00037153	-0.000391745	0.026281149	-0.524221447	0.600660881	1	-8.759267139	3	128216699	F	II		IGR	island	IGR-island	chr3:128215212-128216905	TRUE	TRUE
786	cg00037186	-0.001873696	0.097129042	-0.626118318	0.531896981	1	-8.700489724	16	66959402	F	II	RRAD	5'UTR	island	5'UTR-island	chr16:66958733-66959655	TRUE	NA
787	cg00037223	-0.004006496	0.798068725	-1.40434382	0.161649666	1	-7.911214112	16	29821824	R	I	MAZ	3'UTR	shore	3'UTR-shore	chr16:29823163-29823906	NA	TRUE
788	cg00037314	0.000541754	0.975060381	0.859868997	0.390812542	1	-8.526498867	19	14274039	R	I	LPHN1	Body	island	Body-island	chr19:14273429-14274173	NA	NA
789	cg00037388	0.000408405	0.033614457	0.536456561	0.59219392	1	-8.75275806	2	54951307	F	II	EML6	TSS1500	island	TSS1500-island	chr2:54950394-54952488	NA	NA		rs76162628
790	cg00037400	0.00276952	0.07506682	1.28330645	0.200756889	1	-8.073234012	16	89642613	R	II	CPNE7	Body	island	Body-island	chr16:89641053-89643415	NA	NA
791	cg00037406	0.003367478	0.899658307	1.096572055	0.274046912	1	-8.294962675	19	835147	R	II		IGR	shore	IGR-shore	chr19:835272-835524	TRUE	NA
792	cg00037441	0.000796965	0.136200349	0.262644777	0.793074177	1	-8.862554498	6	117198428	F	II	RFX6	5'UTR	island	5'UTR-island	chr6:117198089-117198705	NA	NA		rs17853900
793	cg00037450	0.000208775	0.037359815	0.202829447	0.839458857	1	-8.876533935	21	45527029	R	I	PWP2	TSS200	island	TSS200-island	chr21:45526956-45527813	NA	NA
794	cg00037457	0.002570539	0.298329575	0.389844319	0.697034965	1	-8.820893545	17	59531744	R	I		IGR	island	IGR-island	chr17:59531723-59535254	NA	NA
795	cg00037763	0.000315262	0.921323446	0.186268048	0.852409002	1	-8.879769659	18	42281763	F	II	SETBP1	Body	opensea	Body-opensea		NA	NA		rs75248959
796	cg00037856	0.010334901	0.842472125	1.52832976	0.12789058	1	-7.730402062	3	127633627	F	II		IGR	shore	IGR-shore	chr3:127633993-127634588	NA	NA
797	cg00037930	0.00137845	0.972556884	1.837843838	0.06745592	1	-7.213968074	13	113445870	R	II	ATP11A	Body	opensea	Body-opensea		NA	TRUE
798	cg00037940	0.00073587	0.969723226	0.837763997	0.40308729	1	-8.545282637	3	138479285	R	II	PIK3CB	TSS1500	opensea	TSS1500-opensea		NA	NA
799	cg00037952	0.001131322	0.951563241	1.041164313	0.298960743	1	-8.354136355	10	104535276	F	II	C10orf26	TSS1500	opensea	TSS1500-opensea		NA	NA
800	cg00038020	0.007124838	0.7630487	1.557745058	0.120754482	1	-7.685307969	1	223575793	R	II		IGR	opensea	IGR-opensea		TRUE	TRUE
801	cg00038167	0.005280075	0.924568247	2.087452801	0.03801737	1	-6.730538638	19	7598438	F	II	PNPLA6	TSS1500	island	TSS1500-island	chr19:7598413-7601008	NA	NA		rs60956953
802	cg00038233	0.008385271	0.834941419	2.735267694	0.006749768	1	-5.203242618	11	123899065	F	II	OR10G8	TSS1500	opensea	TSS1500-opensea		NA	NA
803	cg00038239	-0.000144923	0.975685631	-0.211549019	0.832657922	1	-8.874719681	17	42090466	F	I	TMEM101	Body	shore	Body-shore	chr17:42091712-42091948	NA	NA
804	cg00038298	-0.000189729	0.941047899	-0.105887076	0.915770006	1	-8.891562344	3	49235033	R	II	CCDC36	TSS1500	shore	TSS1500-shore	chr3:49236567-49237328	NA	NA
805	cg00038342	-0.000417636	0.946565311	-0.294085685	0.768974225	1	-8.85376678	2	1651130	R	II	PXDN	Body	shore	Body-shore	chr2:1651995-1653401	NA	NA
806	cg00038436	-0.000438292	0.043268028	-0.572009546	0.567909034	1	-8.732994102	16	4323541	R	II	TFAP4	TSS1500	island	TSS1500-island	chr16:4321639-4324073	NA	NA
807	cg00038446	-0.002717151	0.879520438	-1.234629929	0.218306789	1	-8.134340341	1	172635668	F	II	FASLG	3'UTR	opensea	3'UTR-opensea		NA	NA
808	cg00038584	0.001090146	0.879340917	0.539268409	0.590255882	1	-8.751240992	19	17933300	F	I	INSL3	TSS1500	shore	TSS1500-shore	chr19:17931951-17932370	NA	NA
809	cg00038665	0.000601252	0.966821201	0.601117324	0.548390778	1	-8.715872051	4	128798826	F	II		IGR	shelf	IGR-shelf	chr4:128801886-128802696	NA	NA
810	cg00038675	0.001568661	0.669049089	0.292810944	0.769947148	1	-8.85414236	1	152853543	F	I	SMCP	5'UTR	opensea	5'UTR-opensea		NA	NA		rs79427950
811	cg00038711	0.000282525	0.069503483	0.171841166	0.863722941	1	-8.882363931	8	22014499	F	II	LGI3	TSS200	island	TSS200-island	chr8:22014152-22014559	NA	TRUE
812	cg00038736	0.016266144	0.634419563	2.062831378	0.040322028	1	-6.780857001	19	38877134	F	I	GGN	Body	island	Body-island	chr19:38876614-38878950	NA	NA
813	cg00038857	-0.004901641	0.746422746	-1.037608716	0.300609908	1	-8.35782995	17	32645753	R	II	CCL8	TSS1500	opensea	TSS1500-opensea		NA	NA
814	cg00039016	-0.000440088	0.957290301	-0.322965139	0.747033394	1	-8.844821157	16	87421584	F	II	FBXO31	Body	shelf	Body-shelf	chr16:87425137-87426677	NA	NA			rs60257999
815	cg00039044	-0.000821743	0.019769457	-1.534295192	0.126417293	1	-7.721324951	4	83351858	R	I	ENOPH1	1stExon	island	1stExon-island	chr4:83350053-83352459	NA	NA	high-CpG:83570753-83571000
816	cg00039057	0.004501308	0.249460651	0.647964406	0.517694645	1	-8.686537305	22	30162510	F	II	UCRC	TSS1500	shore	TSS1500-shore	chr22:30162836-30163532	NA	NA		rs73392847
817	cg00039129	0.003503235	0.948458471	2.391312291	0.017644001	1	-6.062608534	6	166100251	R	II		IGR	opensea	IGR-opensea		NA	NA
818	cg00039147	0.013228348	0.729338497	2.157496132	0.032068291	1	-6.584259634	17	35194628	R	II		IGR	opensea	IGR-opensea		NA	TRUE
819	cg00039176	0.017756544	0.458758373	1.397354483	0.16373757	1	-7.920960178	5	140753076	F	II	PCDHGA4	Body	shore	Body-shore	chr5:140753654-140753952	NA	NA
820	cg00039177	-0.002066202	0.049863117	-1.849192442	0.065793468	1	-7.193278807	6	33385850	R	I	CUTA	Body	island	Body-island	chr6:33385678-33386262	NA	NA	high-CpG:33493640-33494075		rs62407905
821	cg00039326	0.002948818	0.803076304	0.744996	0.457082218	1	-8.618809506	1	36615845	F	II	TRAPPC3	TSS1500	shore	TSS1500-shore	chr1:36614855-36615462	NA	TRUE
822	cg00039385	-0.003518828	0.079630272	-1.131948139	0.258908596	1	-8.255595572	19	4558558	F	II	SEMA6B	TSS200	island	TSS200-island	chr19:4558363-4558579	TRUE	NA
823	cg00039463	0.013365076	0.72178683	1.867540521	0.06317768	1	-7.159568048	16	3931489	R	I	CREBBP	TSS1500	island	TSS1500-island	chr16:3930648-3931651	NA	NA
824	cg00039478	0.00057604	0.875816397	0.266427019	0.790163969	1	-8.861549846	16	2347504	R	II	ABCA3	Body	island	Body-island	chr16:2347282-2347636	NA	NA
825	cg00039480	0.002437533	0.875024909	0.967701079	0.334273606	1	-8.427908169	17	19620267	F	II	SLC47A2	TSS1500	shelf	TSS1500-shelf	chr17:19617083-19617424	TRUE	NA
826	cg00039489	-0.002137782	0.885444289	-0.671499171	0.502618546	1	-8.670973115	16	24712522	F	II		IGR	opensea	IGR-opensea		TRUE	TRUE
827	cg00039505	-0.000378843	0.128820233	-0.266074227	0.790435298	1	-8.861644163	16	85855180	F	I		IGR	opensea	IGR-opensea		NA	TRUE		rs35395499
828	cg00039627	-0.004166704	0.060095605	-2.823551554	0.005192537	1	-4.965273335	2	239143216	R	I		IGR	shelf	IGR-shelf	chr2:239140096-239140659	NA	NA
829	cg00039793	8.31E-05	0.016114183	0.16776674	0.86692342	1	-8.883058761	10	120925308	F	I	SFXN4	TSS200	island	TSS200-island	chr10:120924785-120925558	TRUE	TRUE		rs35807995
830	cg00039794	0.000403048	0.028729324	0.432124123	0.666081337	1	-8.803453788	2	109403368	R	I	CCDC138	1stExon	island	1stExon-island	chr2:109402907-109403566	NA	NA
831	cg00039801	-0.00148895	0.032027957	-1.464301865	0.144562213	1	-7.825647193	17	77788884	F	I		IGR	island	IGR-island	chr17:77783809-77789842	NA	TRUE		rs1867379
832	cg00039864	0.014902711	0.798827697	3.796291968	0.000190722	1	-1.89010919	5	177950666	R	II	COL23A1	Body	shore	Body-shore	chr5:177952110-177952738	NA	NA
833	cg00039936	0.00089395	0.908695455	0.406028499	0.685122738	1	-8.814429437	19	50267881	R	II	TSKS	TSS1500	shore	TSS1500-shore	chr19:50269632-50270505	NA	NA
834	cg00039960	-0.00244876	0.091549744	-1.548977934	0.122847764	1	-7.698836062	17	7142925	F	I	PHF23	TSS200	island	TSS200-island	chr17:7141121-7143071	NA	NA
835	cg00040007	0.001801195	0.0736503	0.917468087	0.359918469	1	-8.475272451	15	41222276	R	I	DLL4	Body	island	Body-island	chr15:41217789-41223180	NA	NA
836	cg00040008	-0.00176837	0.04261096	-2.050510227	0.041519444	1	-6.805822025	4	166128394	R	II	KLHL2	TSS1500	island	TSS1500-island	chr4:166128385-166129255	TRUE	NA
837	cg00040016	-0.000344692	0.951078074	-0.221926564	0.824580278	1	-8.872460989	17	57833286	R	II	TMEM49	Body	opensea	Body-opensea		NA	TRUE
838	cg00040027	0.00107901	0.959256019	0.659588421	0.510219105	1	-8.678919137	2	172747482	F	II	SLC25A12	Body	shelf	Body-shelf	chr2:172750718-172751020	NA	NA
839	cg00040047	0.000306932	0.958330198	0.27359923	0.784653499	1	-8.85960532	2	162021002	F	II	TANK	5'UTR	shelf	5'UTR-shelf	chr2:162016883-162017331	NA	NA
840	cg00040067	0.003237198	0.891756805	0.790973916	0.429824972	1	-8.583439018	1	33365703	F	II	TMEM54	Body	shore	Body-shore	chr1:33366792-33367002	NA	NA
841	cg00040103	-0.001380221	0.955383222	-0.897935574	0.37021753	1	-8.493013243	2	46040236	F	II	PRKCE	Body	opensea	Body-opensea		NA	TRUE			rs79738529
842	cg00040268	-0.00123557	0.947271384	-1.094053706	0.275147335	1	-8.297718016	7	27152899	R	II	HOXA3	5'UTR	shore	5'UTR-shore	chr7:27153187-27153647	TRUE	NA
843	cg00040322	-0.000697775	0.957075967	-0.635721528	0.525629447	1	-8.694415167	2	11240641	R	II		IGR	opensea	IGR-opensea		NA	NA
844	cg00040367	0.000677515	0.032849894	1.002179294	0.317375954	1	-8.393950822	1	169337476	F	I	NME7	TSS1500	opensea	TSS1500-opensea		TRUE	NA		rs2275300
845	cg00040380	0.000509342	0.012412262	0.995562821	0.320574164	1	-8.400558677	1	153963107	R	II	RPS27	TSS200	shore	TSS200-shore	chr1:153963227-153963510	NA	NA
846	cg00040411	0.006731275	0.837536128	1.478233672	0.140798809	1	-7.805262741	6	164393165	F	II		IGR	island	IGR-island	chr6:164393071-164393824	NA	NA
847	cg00040423	-2.58E-05	0.063343117	-0.030252599	0.975893473	1	-8.896733462	6	30293951	R	II	TRIM39	TSS1500	shore	TSS1500-shore	chr6:30294169-30295071	NA	NA
848	cg00040426	0.008932251	0.871635124	2.302617745	0.022250416	1	-6.266503745	9	138413253	R	II	LCN1	TSS200	opensea	TSS200-opensea		NA	NA
849	cg00040427	0.003295069	0.935149198	1.674389097	0.095498297	1	-7.498227701	19	14044197	R	II	PODNL1	Body	island	Body-island	chr19:14043645-14044211	NA	NA
850	cg00040446	-0.0052128	0.098583226	-3.083610021	0.002311212	1	-4.223708361	1	40367965	F	I	MYCL1	TSS1500	island	TSS1500-island	chr1:40366595-40368213	NA	NA			rs75426458
851	cg00040466	0.011229137	0.767115111	1.184298947	0.237593475	1	-8.195073214	6	168918597	R	II	SMOC2	Body	island	Body-island	chr6:168918596-168918902	NA	NA
852	cg00040486	0.000932919	0.938301626	0.432401997	0.665879713	1	-8.803333245	8	123790743	F	II		IGR	shore	IGR-shore	chr8:123792369-123794942	NA	NA		rs73331728
853	cg00040566	0.000961307	0.948483273	0.75956218	0.448342707	1	-8.607831778	10	131637099	F	I	EBF3	Body	island	Body-island	chr10:131637098-131637310	NA	NA
854	cg00040569	0.000873776	0.017894934	1.325800485	0.186303153	1	-8.017986933	19	44438813	R	II		IGR	shore	IGR-shore	chr19:44439200-44439612	NA	NA
855	cg00040575	0.008864551	0.60529375	2.155731905	0.032207647	1	-6.588000869	22	18506180	R	II	MICAL3	5'UTR	shore	5'UTR-shore	chr22:18506419-18507412	NA	NA		rs13053861
856	cg00040588	0.003371503	0.220068685	0.378349235	0.705541952	1	-8.825325332	1	1290712	R	II	MXRA8	Body	island	Body-island	chr1:1289707-1291126	TRUE	NA
857	cg00040590	0.000782638	0.873964197	0.306709979	0.759358956	1	-8.849959237	22	17897985	R	II		IGR	island	IGR-island	chr22:17897854-17898287	NA	NA
858	cg00040708	0.00340155	0.9075594	2.523097556	0.012351032	1	-5.746182549	3	49838627	R	II	CDH29	TSS1500	shore	TSS1500-shore	chr3:49840103-49841191	NA	NA
859	cg00040749	0.001009707	0.948766005	0.611166995	0.541730278	1	-8.709763874	2	62556079	F	II		IGR	opensea	IGR-opensea		NA	TRUE
860	cg00040837	0.004789416	0.473698366	0.629994938	0.529362323	1	-8.698048637	1	236081097	F	II		IGR	opensea	IGR-opensea		TRUE	TRUE			rs78220755
861	cg00040861	-0.000129521	0.020853227	-0.17130248	0.864145953	1	-8.882456752	19	2328391	F	II	LSM7	Body	island	Body-island	chr19:2328364-2329089	NA	NA
862	cg00040862	0.001317968	0.830777934	0.585503167	0.558819327	1	-8.725162067	2	1416889	R	I	TPO	TSS1500	opensea	TSS1500-opensea		NA	NA
863	cg00040945	0.00043143	0.020831914	0.737698442	0.461496632	1	-8.624229761	15	83680531	R	I	C15orf40	TSS200	island	TSS200-island	chr15:83680007-83680532	NA	NA
864	cg00040986	-0.001409029	0.899575124	-0.535076449	0.593146223	1	-8.753499774	1	156956639	F	II	ARHGEF11	Body	opensea	Body-opensea		NA	TRUE		rs74116949
865	cg00041014	-0.004572024	0.871081897	-1.568682639	0.118182495	1	-7.668326096	1	52498044	F	II	KTI12	3'UTR	shore	3'UTR-shore	chr1:52498452-52499505	NA	NA
866	cg00041084	-0.001197442	0.03190101	-1.211412085	0.227058288	1	-8.162666415	5	64398983	F	II		IGR	island	IGR-island	chr5:64398699-64399216	NA	NA
867	cg00041270	0.002361983	0.718171944	0.611417299	0.541564907	1	-8.709610451	4	26016797	R	II		IGR	opensea	IGR-opensea		TRUE	TRUE			rs73114232
868	cg00041311	0.000742111	0.945164349	0.359973799	0.719217686	1	-8.832134633	16	48402112	F	II	SIAH1	5'UTR	shelf	5'UTR-shelf	chr16:48399730-48400040	NA	NA			rs74017937
869	cg00041328	-1.02E-05	0.012011148	-0.017702981	0.985892108	1	-8.897035707	17	3749806	F	II	C17orf85	TSS1500	shore	TSS1500-shore	chr17:3749138-3749778	NA	NA
870	cg00041368	-0.000920951	0.962445571	-0.945336695	0.345540998	1	-8.449304544	18	3879131	R	II	DLGAP1	1stExon	shore	1stExon-shore	chr18:3879202-3880087	NA	NA
871	cg00041401	5.81E-06	0.016359272	0.011955066	0.990472475	1	-8.897121321	1	114414408	R	II	PTPN22	TSS200	opensea	TSS200-opensea		NA	TRUE
872	cg00041467	-0.000467987	0.058722334	-0.470967189	0.638138419	1	-8.785853187	2	122494276	F	I	MKI67IP	Body	island	Body-island	chr2:122494108-122494494	NA	NA
873	cg00041564	-0.001083817	0.916976732	-0.441357853	0.659394478	1	-8.79940672	17	9809187	F	II	RCVRN	TSS1500	shore	TSS1500-shore	chr17:9808067-9808339	TRUE	NA		rs3760506	rs79549102
874	cg00041575	0.004405143	0.063534895	1.682759966	0.093863311	1	-7.484295629	11	2322741	F	II	C11orf21	Body	opensea	Body-opensea		NA	NA			rs74048220
875	cg00041599	0.000902489	0.153408386	0.266636201	0.790003102	1	-8.861493864	5	176240038	F	I	UNC5A	Body	shore	Body-shore	chr5:176236761-176238081	NA	TRUE
876	cg00041636	0.003374416	0.824838751	1.599966167	0.111064535	1	-7.619113812	15	78953682	R	II		IGR	opensea	IGR-opensea		NA	NA
877	cg00041641	0.011951543	0.826772663	3.406305593	0.00078487	1	-3.220836006	1	151024614	F	II	CDC42SE1	3'UTR	shelf	3'UTR-shelf	chr1:151020162-151020627	NA	NA
878	cg00041666	0.002390957	0.924159194	1.178225206	0.240000438	1	-8.202233551	6	152702330	R	II	SYNE1	Body	opensea	Body-opensea		NA	NA	low-CpG:152744022-152744157
879	cg00041759	-0.001200487	0.025383025	-1.751676981	0.081245536	1	-7.367023611	11	66024941	F	I	KLC2	TSS200	island	TSS200-island	chr11:66024910-66026253	NA	NA	high-CpG:65781322-65781885	rs12807802
880	cg00041865	0.000376845	0.968863204	0.356841477	0.721558087	1	-8.833261591	5	14904423	F	II		IGR	opensea	IGR-opensea		NA	NA		rs79623805
881	cg00041872	-0.001816873	0.076332987	-1.638789512	0.102709683	1	-7.556721388	1	46632690	R	II		IGR	island	IGR-island	chr1:46632689-46632932	NA	TRUE
882	cg00041873	0.002363671	0.968446663	2.171471695	0.030982639	1	-6.554519373	7	99138983	F	II		IGR	shore	IGR-shore	chr7:99140766-99141151	NA	NA
883	cg00041898	0.001233081	0.969646464	1.473034121	0.142194395	1	-7.812892641	8	143358426	F	II	TSNARE1	Body	shore	Body-shore	chr8:143359844-143360110	NA	NA
884	cg00041901	-0.000215555	0.016992856	-0.457278458	0.6479295	1	-8.792228273	6	109703809	F	II	CD164	TSS200	island	TSS200-island	chr6:109702898-109704093	NA	NA	high-CpG:109809597-109810715	rs17070543
885	cg00041989	0.011196305	0.353713517	2.727496589	0.00690531	1	-5.223852189	17	55828038	F	II		IGR	opensea	IGR-opensea		NA	NA		rs73994334
886	cg00042059	-0.001186922	0.958272494	-0.888327978	0.375350368	1	-8.5016005	2	55087588	F	II	EML6	Body	opensea	Body-opensea		TRUE	TRUE
887	cg00042081	-0.000354341	0.967950675	-0.359701812	0.719420804	1	-8.832232879	6	127475733	R	II	RSPO3	Body	opensea	Body-opensea		NA	TRUE
888	cg00042144	-0.000139749	0.027163898	-0.128381642	0.897966152	1	-8.88891594	1	209958035	F	I	C1orf74	TSS200	island	TSS200-island	chr1:209957721-209958167	NA	NA		rs75949484
889	cg00042156	0.004492237	0.865723551	0.954482286	0.340904222	1	-8.440614757	10	42970842	F	II	LOC84856	TSS200	shore	TSS200-shore	chr10:42971195-42971834	TRUE	NA
890	cg00042246	-0.002320864	0.207177498	-0.754815305	0.451180223	1	-8.611432462	5	139493490	R	I	PURA	TSS1500	shore	TSS1500-shore	chr5:139493595-139494541	NA	NA
891	cg00042254	0.008062259	0.806799493	2.574575675	0.010703116	1	-5.618232361	1	46019963	R	I	AKR1A1	5'UTR	shelf	5'UTR-shelf	chr1:46016403-46016694	NA	NA
892	cg00042263	0.003840255	0.876424908	0.481455392	0.630679217	1	-8.780841685	2	118503396	F	II		IGR	opensea	IGR-opensea		NA	TRUE
893	cg00042335	0.0002849	0.020253526	0.547070306	0.584893964	1	-8.74699024	10	70587154	R	I	STOX1	TSS200	island	TSS200-island	chr10:70586917-70588209	TRUE	NA			rs12268631
894	cg00042341	-0.000527524	0.035342317	-0.583146676	0.56040159	1	-8.726542953	2	28789985	F	II	PLB1	Body	shore	Body-shore	chr2:28789559-28789933	NA	TRUE		rs75725171
895	cg00042356	-0.000219272	0.0193731	-0.354173789	0.723553398	1	-8.834213626	1	8021962	R	I	PARK7	5'UTR	island	5'UTR-island	chr1:8021301-8022226	NA	NA
896	cg00042409	0.003200266	0.501573272	0.42861189	0.668631887	1	-8.804970747	3	113232968	F	II	CCDC52	5'UTR	shore	5'UTR-shore	chr3:113233663-113234094	NA	NA
897	cg00042478	-0.00051865	0.919149049	-0.287899839	0.77369886	1	-8.855574093	5	14710790	R	I	ANKH	3'UTR	opensea	3'UTR-opensea		NA	NA
898	cg00042568	-0.003199356	0.111155768	-1.517345489	0.130638506	1	-7.747025394	3	14987939	R	II	NR2C2	TSS1500	shore	TSS1500-shore	chr3:14988612-14989036	NA	NA
899	cg00042611	0.003122862	0.954032242	3.361004247	0.000917942	1	-3.367064113	16	57760115	F	I	CCDC135	Body	island	Body-island	chr16:57759991-57760243	NA	NA
900	cg00042657	-0.000129837	0.953004734	-0.119492312	0.904996153	1	-8.890022465	1	171753628	R	I	METTL13	Body	island	Body-island	chr1:171753416-171753629	NA	NA
901	cg00042683	-0.000233398	0.974475765	-0.239652703	0.810826275	1	-8.868352847	15	45487475	R	II	SHF	Body	shelf	Body-shelf	chr15:45490945-45491252	NA	NA
902	cg00042837	0.002070597	0.052856686	1.158981464	0.247740649	1	-8.224679954	17	37028650	R	II	LASP1	Body	shore	Body-shore	chr17:37025737-37027104	NA	NA
903	cg00042874	-6.68E-05	0.016043845	-0.131769795	0.89528877	1	-8.888473304	17	40830166	F	I	PLEKHH3	TSS1500	shore	TSS1500-shore	chr17:40831682-40832452	NA	NA
904	cg00042882	0.000668923	0.079000933	0.293957284	0.769072208	1	-8.853804684	7	100796809	R	II	AP1S1	TSS1500	shore	TSS1500-shore	chr7:100797532-100798479	NA	NA
905	cg00042914	0.001670117	0.821222594	0.461630988	0.644809525	1	-8.79022157	18	24446311	F	II	C18orf16	Body	shelf	Body-shelf	chr18:24443200-24443458	NA	NA			rs78124325
906	cg00043005	0.00035155	0.91971737	0.15370923	0.877982206	1	-8.885328087	19	2227429	R	II	DOT1L	Body	island	Body-island	chr19:2226193-2228342	NA	NA
907	cg00043043	0.000931737	0.958994069	0.668474979	0.504542635	1	-8.673004059	7	92154718	F	II	PEX1	Body	shelf	Body-shelf	chr7:92157487-92158405	NA	NA
908	cg00043076	-6.78E-05	0.934580268	-0.028392342	0.97737539	1	-8.896788251	4	8443777	F	II	ACOX3	TSS1500	shore	TSS1500-shore	chr4:8442433-8443113	NA	NA		rs62287362
909	cg00043080	-0.001357274	0.95609071	-0.81585416	0.415480375	1	-8.563420936	19	40853155	R	II	PLD3	TSS1500	shore	TSS1500-shore	chr19:40854180-40854733	NA	NA
910	cg00043095	-0.002436124	0.081453951	-0.639059839	0.52345964	1	-8.692281925	2	223289277	R	I	SGPP2	TSS200	island	TSS200-island	chr2:223288922-223290013	TRUE	NA	high-CpG:222997456-222997534
911	cg00043324	-0.001376583	0.906577068	-0.281049226	0.778941095	1	-8.85753083	1	247195817	F	I		IGR	opensea	IGR-opensea		NA	NA		rs2642988
912	cg00043364	0.002372241	0.915813321	1.172724388	0.242195246	1	-8.208687103	5	133916105	R	II	PHF15	3'UTR	opensea	3'UTR-opensea		NA	NA
913	cg00043371	-0.000550017	0.021978213	-0.955064417	0.340610449	1	-8.440058831	17	71188425	R	I	COG1	TSS1500	island	TSS1500-island	chr17:71188407-71189458	NA	NA
914	cg00043379	0.00100994	0.024527234	0.786120091	0.432656817	1	-8.587272449	11	69634240	F	II	FGF3	TSS200	island	TSS200-island	chr11:69632033-69634710	NA	NA
915	cg00043444	-0.00092822	0.967812606	-0.930510151	0.353143559	1	-8.463215839	6	134384706	F	II		IGR	opensea	IGR-opensea		NA	TRUE
916	cg00043510	0.002292914	0.177086084	0.526799387	0.598872315	1	-8.75790813	1	235814134	F	II	GNG4	TSS1500	shore	TSS1500-shore	chr1:235814280-235814488	TRUE	NA
917	cg00043524	0.000791409	0.955849454	0.499432273	0.617982113	1	-8.771995764	6	169951954	F	II	WDR27	Body	opensea	Body-opensea		NA	NA
918	cg00043564	-0.001608265	0.265726321	-0.259192013	0.795733409	1	-8.863459099	7	101005832	R	II	EMID2	TSS1500	shore	TSS1500-shore	chr7:101005899-101007443	NA	NA
919	cg00043591	-0.000826706	0.831349946	-0.20482776	0.837899163	1	-8.876124894	7	156874860	F	II		IGR	shelf	IGR-shelf	chr7:156871054-156871297	NA	NA
920	cg00043599	0.004075687	0.72475385	1.531020417	0.127224411	1	-7.726312193	1	45274600	F	II	BTBD19	Body	shelf	Body-shelf	chr1:45271679-45272318	NA	NA
921	cg00043788	-0.007964874	0.109559722	-1.697054668	0.091123611	1	-7.460347761	20	25062754	F	II	VSX1	5'UTR	island	5'UTR-island	chr20:25061761-25062928	NA	NA
922	cg00043790	0.00939956	0.895771013	3.54422409	0.000482392	1	-2.764861315	1	6093972	R	II	KCNAB2	5'UTR	opensea	5'UTR-opensea		NA	NA
923	cg00043792	-0.001927477	0.80841778	-0.544691979	0.586526072	1	-8.74829249	10	26219304	F	II		IGR	shelf	IGR-shelf	chr10:26222921-26224022	NA	NA		rs28742075
924	cg00043800	0.004292955	0.635595878	0.974512236	0.33089	1	-8.421293295	2	74612144	R	II	LOC100189589	TSS1500	opensea	TSS1500-opensea		NA	NA
925	cg00043819	-0.001412804	0.036228481	-1.018892308	0.309391488	1	-8.377066484	4	185942529	F	I		IGR	island	IGR-island	chr4:185939222-185942747	NA	NA		rs79035652
926	cg00044050	0.003317586	0.107338333	0.829674995	0.407636566	1	-8.552034822	16	11439710	R	I	C16orf75	Body	island	Body-island	chr16:11439186-11439767	NA	NA
927	cg00044097	-0.00432701	0.894900665	-1.653206966	0.09973826	1	-7.533179733	2	106055153	F	II	FHL2	1stExon	opensea	1stExon-opensea		NA	TRUE
928	cg00044107	-0.005935485	0.160103874	-1.287502105	0.199294156	1	-8.06785802	6	75795067	F	II	COL12A1	3'UTR	island	3'UTR-island	chr6:75794880-75795088	NA	TRUE
929	cg00044170	-0.000225962	0.021140976	-0.26871345	0.788406123	1	-8.860935555	12	2986348	R	I	FOXM1	TSS200	island	TSS200-island	chr12:2985978-2986639	NA	NA	high-CpG:2856356-2856876
930	cg00044245	0.000514703	0.108317504	0.166095001	0.868237217	1	-8.883339027	6	94128889	F	II	EPHA7	Body	island	Body-island	chr6:94126272-94129677	TRUE	NA
931	cg00044289	0.000517673	0.038004232	0.427573595	0.669386627	1	-8.805416827	12	121019603	R	II	POP5	TSS1500	shore	TSS1500-shore	chr12:121018728-121019369	NA	NA
932	cg00044299	0.002339986	0.905641348	0.812496738	0.417399298	1	-8.566158207	18	24126361	R	II	KCTD1	5'UTR	shore	5'UTR-shore	chr18:24126780-24131138	NA	TRUE
933	cg00044318	0.003079014	0.882541462	1.783765796	0.075862591	1	-7.310858916	19	34988751	F	II	WTIP	Body	island	Body-island	chr19:34988748-34988951	NA	NA
934	cg00044354	-0.007702565	0.590226741	-0.711154293	0.477754214	1	-8.643497597	1	67389884	R	II	MIER1	TSS1500	shore	TSS1500-shore	chr1:67390468-67391109	NA	NA
935	cg00044372	-0.003587767	0.797917048	-1.229206012	0.22032905	1	-8.141005065	16	85070825	F	II	KIAA0513	5'UTR	opensea	5'UTR-opensea		TRUE	TRUE
936	cg00044463	8.18E-05	0.071998206	0.030055361	0.976050593	1	-8.896739435	1	184006933	F	I	GLT25D2	TSS200	shore	TSS200-shore	chr1:184005359-184006766	NA	NA
937	cg00044466	0.012500586	0.592077452	2.789568064	0.005748498	1	-5.057708801	16	15238525	R	II		IGR	opensea	IGR-opensea		NA	NA
938	cg00044501	0.002814479	0.685267679	1.193555681	0.233958233	1	-8.184090547	12	48719777	F	I		IGR	shelf	IGR-shelf	chr12:48723323-48723876	NA	NA		rs2732453
939	cg00044505	-0.000208748	0.317312186	-0.03557625	0.97165303	1	-8.89655746	8	48649086	F	II		IGR	shore	IGR-shore	chr8:48649766-48651653	NA	NA
940	cg00044665	0.01101364	0.325346911	3.011733851	0.002906553	1	-4.434679598	16	66400411	F	II	CDH5	TSS200	opensea	TSS200-opensea		NA	NA
941	cg00044729	-0.001180534	0.934218621	-0.862001768	0.389640445	1	-8.52466084	22	40290976	F	II	ENTHD1	TSS1500	opensea	TSS1500-opensea		NA	NA
942	cg00044796	-0.009781176	0.129149538	-1.096985854	0.273866387	1	-8.294509335	1	146552390	R	I		IGR	island	IGR-island	chr1:146552328-146552577	NA	NA
943	cg00044871	0.002753762	0.425525901	0.320973463	0.748540168	1	-8.845464952	13	25945811	F	II	ATP8A2	TSS1500	shore	TSS1500-shore	chr13:25945993-25946953	NA	NA		rs75071211
944	cg00044950	0.000910396	0.965132591	1.260214339	0.208948869	1	-8.10251308	6	31855393	F	I	EHMT2	Body	shore	Body-shore	chr6:31856896-31857104	NA	NA
945	cg00044995	0.002591314	0.139253499	0.697416489	0.486290548	1	-8.653193622	19	408683	F	II	C2CD4C	5'UTR	island	5'UTR-island	chr19:407011-409511	NA	NA
946	cg00045061	0.001156181	0.037536132	1.108154718	0.269024742	1	-8.282209348	8	59571437	R	II	NSMAF	Body	shore	Body-shore	chr8:59571603-59572526	NA	NA
947	cg00045070	0.002172306	0.393412882	0.054047634	0.956947061	1	-8.895726058	1	55504649	R	II	PCSK9	TSS1500	shore	TSS1500-shore	chr1:55505060-55506015	NA	NA
948	cg00045114	-0.005024599	0.526152068	-0.868578459	0.386039699	1	-8.51896456	1	172674159	F	II		IGR	opensea	IGR-opensea		NA	TRUE
949	cg00045118	-0.004006894	0.719756218	-1.282007469	0.201211348	1	-8.074894923	8	93076177	R	II	RUNX1T1	Body	opensea	Body-opensea		NA	NA
950	cg00045190	0.00079747	0.010650754	1.623429309	0.105952984	1	-7.581581083	6	33216612	F	I		IGR	island	IGR-island	chr6:33216103-33217463	NA	NA
951	cg00045227	0.002836926	0.554335257	0.248886157	0.803684822	1	-8.866088017	11	56467944	R	II	OR8U8	Body	opensea	Body-opensea		NA	NA
952	cg00045275	-0.00045555	0.017040112	-0.812065486	0.417646159	1	-8.56650899	1	43389643	F	II		IGR	shore	IGR-shore	chr1:43389835-43390551	NA	NA
953	cg00045303	0.001652951	0.024947934	2.481004132	0.013862893	1	-5.848995464	21	37432620	F	I	SETD4	5'UTR	island	5'UTR-island	chr21:37432123-37433150	NA	NA	high-CpG:36354475-36354713
954	cg00045439	0.001311173	0.065466883	0.591756887	0.5546309	1	-8.721470523	4	107238125	R	II	AIMP1	5'UTR	opensea	5'UTR-opensea		NA	NA
955	cg00045515	-0.000692526	0.889041753	-0.260595729	0.794652012	1	-8.863092778	20	35723332	F	II	RBL1	Body	shore	Body-shore	chr20:35724039-35724644	NA	NA
956	cg00045532	0.010726997	0.514892527	3.703150155	0.000270271	1	-2.219511048	12	38493714	F	II		IGR	opensea	IGR-opensea		TRUE	NA
957	cg00045607	-0.000279223	0.017773867	-0.541425763	0.588770944	1	-8.75007168	1	161039690	F	II	ARHGAP30	1stExon	opensea	1stExon-opensea		NA	TRUE	low-CpG:159305854-159306397
958	cg00045689	0.008114629	0.791931149	1.998626972	0.046899689	1	-6.909367792	1	236017185	F	II	LYST	5'UTR	opensea	5'UTR-opensea		NA	NA		rs60807396
959	cg00045690	0.000719657	0.925886674	0.291264743	0.771127749	1	-8.854595733	6	32825897	R	II	PSMB9	Body	shelf	Body-shelf	chr6:32820849-32822370	NA	NA
960	cg00045753	0.000909428	0.926446137	0.388365212	0.698127465	1	-8.821471221	9	123630545	F	II	PHF19	Body	shore	Body-shore	chr9:123631106-123631672	NA	NA
961	cg00045762	-0.002947352	0.910149624	-0.971096339	0.332584131	1	-8.424616502	5	167181762	F	II	ODZ2	Body	opensea	Body-opensea		NA	NA
962	cg00045787	0.000291089	0.961633356	0.299371246	0.764944036	1	-8.852192087	16	69318027	F	II	SNTB2	Body	opensea	Body-opensea		NA	TRUE		rs1058482
963	cg00045900	-0.002406147	0.93111689	-0.892184334	0.373284822	1	-8.49816471	8	144892464	F	II	SCRIB	Body	shore	Body-shore	chr8:144892920-144893468	NA	NA
964	cg00045902	0.019632691	0.215184524	3.382634472	0.000851974	1	-3.297463648	10	134222218	R	II	PWWP2B	3'UTR	shelf	3'UTR-shelf	chr10:134218268-134219615	NA	TRUE
965	cg00045910	-0.002857185	0.467184031	-0.210995599	0.8330892	1	-8.874837097	10	23466070	R	II		IGR	shelf	IGR-shelf	chr10:23462224-23463889	NA	NA
966	cg00046018	-0.00052523	0.028977354	-0.641654904	0.521776125	1	-8.690615942	1	202318086	R	I	PPP1R12B	1stExon	island	1stExon-island	chr1:202317657-202318196	NA	NA
967	cg00046021	0.002261033	0.971165481	2.861184976	0.004634289	1	-4.861697411	7	100858451	F	II	PLOD3	Body	shore	Body-shore	chr7:100860297-100861029	NA	NA
968	cg00046026	-0.003733242	0.683403343	-0.716937579	0.474185455	1	-8.639359497	20	61950761	R	II	COL20A1	Body	shore	Body-shore	chr20:61951346-61951549	NA	NA
969	cg00046041	0.000956045	0.102773932	0.625105771	0.532560035	1	-8.701124847	16	21531503	F	I	SLC7A5P2	Body	island	Body-island	chr16:21531112-21532123	TRUE	NA	high-CpG:21438816-21439385
970	cg00046105	0.003333483	0.922925896	2.675432871	0.008033736	1	-5.360515634	1	233112527	F	II	C1orf57	Body	opensea	Body-opensea		NA	TRUE
971	cg00046156	-0.001538292	0.75792469	-0.212568046	0.831863932	1	-8.874502674	5	2109785	F	II		IGR	shelf	IGR-shelf	chr5:2111836-2112484	NA	NA			rs78238619
972	cg00046336	0.01030148	0.888411642	1.712022425	0.088324672	1	-7.435060952	2	118617230	R	II		IGR	island	IGR-island	chr2:118616575-118618163	NA	NA			rs62192648
973	cg00046410	-0.000981485	0.947732279	-0.53617323	0.592389366	1	-8.752910487	1	35581062	F	II	ZMYM1	3'UTR	opensea	3'UTR-opensea		NA	NA
974	cg00046537	-0.000194196	0.09361732	-0.109258229	0.913098892	1	-8.891198112	5	134210707	R	II	TXNDC15	Body	shore	Body-shore	chr5:134209887-134210504	NA	NA
975	cg00046623	-0.000686072	0.950658565	-0.396118857	0.692407516	1	-8.818418597	8	52320263	R	II	PXDNL	Body	shore	Body-shore	chr8:52321162-52322221	NA	TRUE
976	cg00046625	0.000415347	0.039665022	0.224128421	0.822868775	1	-8.871967849	1	66258760	F	I	PDE4B	5'UTR	island	5'UTR-island	chr1:66258440-66258918	TRUE	TRUE		rs72931353
977	cg00046744	0.006182444	0.17023528	1.69937128	0.09068577	1	-7.456448175	12	12418545	R	II	LRP6	Body	shore	Body-shore	chr12:12419679-12420541	NA	NA
978	cg00046802	0.004479698	0.921701068	3.405488411	0.000787102	1	-3.22348937	9	130460675	R	II		IGR	shore	IGR-shore	chr9:130461543-130461839	NA	NA
979	cg00046815	-0.000779575	0.044112093	-0.626916227	0.531374777	1	-8.699988512	12	75723857	F	II	CAPS2	TSS200	island	TSS200-island	chr12:75723829-75724206	TRUE	NA
980	cg00046899	0.000731447	0.603252017	0.086572467	0.931091377	1	-8.893429148	13	97777690	R	II		IGR	opensea	IGR-opensea		NA	TRUE
981	cg00046913	-0.000906097	0.054779375	-1.008040612	0.314560419	1	-8.388060916	16	1877150	F	I	HAGH	5'UTR	island	5'UTR-island	chr16:1876113-1877633	NA	NA		rs28364709
982	cg00046991	0.001578822	0.965682035	1.478022472	0.140855289	1	-7.805573172	17	30906423	R	II	MYO1D	Body	opensea	Body-opensea		NA	NA
983	cg00047050	0.00776267	0.123514756	2.731273841	0.006829306	1	-5.21384146	11	107879431	F	II	CUL5	5'UTR	shore	5'UTR-shore	chr11:107879500-107880398	NA	NA
984	cg00047052	0.000625073	0.906763643	0.240621993	0.810075837	1	-8.868119114	4	189578842	R	II		IGR	shore	IGR-shore	chr4:189580300-189580762	NA	NA
985	cg00047079	0.004780577	0.841235223	1.466152328	0.144057922	1	-7.822950568	13	79188975	R	II	RNF219	3'UTR	opensea	3'UTR-opensea		NA	NA
986	cg00047147	-0.003947752	0.941557047	-1.735258242	0.084118258	1	-7.39537788	6	32922346	R	II	HLA-DMA	TSS1500	opensea	TSS1500-opensea		NA	TRUE
987	cg00047287	0.007985352	0.916216884	1.740576856	0.08317875	1	-7.386221354	22	51016899	F	II	CPT1B	TSS200	island	TSS200-island	chr22:51016253-51017020	NA	TRUE
988	cg00047338	0.003174547	0.91243362	1.710110964	0.088678176	1	-7.438302249	17	79414734	F	II	BAHCC1	Body	shore	Body-shore	chr17:79415492-79415783	NA	NA		rs34815160	rs36114829
989	cg00047469	-0.000795621	0.049016743	-0.817163473	0.414733467	1	-8.562350426	9	116172568	R	II	POLE3	Body	island	Body-island	chr9:116172303-116173090	NA	NA
990	cg00047501	-0.005620476	0.918360344	-2.136383701	0.033770565	1	-6.628838366	2	201680860	F	II	BZW1	Body	shelf	Body-shelf	chr2:201675989-201677306	NA	NA
991	cg00047532	0.001529225	0.860212411	0.733881531	0.463815063	1	-8.627043624	6	42882406	F	II	PTCRA	TSS1500	shelf	TSS1500-shelf	chr6:42879279-42879623	NA	NA
992	cg00047553	-0.00878821	0.755700972	-0.585188779	0.559030297	1	-8.725346618	6	33090304	R	II	HLA-DPB2	Body	opensea	Body-opensea		NA	NA
993	cg00047683	0.001677245	0.928028935	0.830096538	0.40739873	1	-8.551684553	16	72034122	F	II	PKD1L3	TSS1500	opensea	TSS1500-opensea		NA	NA
994	cg00047694	-0.002407524	0.271877718	-0.260442427	0.794770094	1	-8.863132881	16	86377053	R	II	LOC732275	Body	opensea	Body-opensea		TRUE	TRUE
995	cg00047753	0.002741283	0.947202014	1.805233359	0.072427649	1	-7.272731827	17	8244936	F	II	ODF4	Body	opensea	Body-opensea		NA	NA		rs7213495
996	cg00047815	-0.000420782	0.955554798	-0.291605128	0.770867803	1	-8.854496132	22	45311501	F	II	PHF21B	Body	shore	Body-shore	chr22:45312218-45312475	NA	NA
997	cg00047843	0.005151529	0.834530833	1.609445136	0.108976381	1	-7.604015039	12	83321412	F	II	TMTC2	Body	opensea	Body-opensea		NA	TRUE
998	cg00047844	-0.000345693	0.026023177	-0.487265287	0.626563411	1	-8.778018182	17	77752442	F	I	CBX2	Body	island	Body-island	chr17:77752051-77752772	NA	NA
999	cg00048178	-0.001841058	0.135849505	-1.107693985	0.26922329	1	-8.282719178	6	13488257	F	I	GFOD1	TSS1500	island	TSS1500-island	chr6:13486324-13488792	NA	NA
1000	cg00048370	-0.004496429	0.629418638	-0.336942917	0.736486381	1	-8.840191007	6	164506939	R	II		IGR	opensea	IGR-opensea		NA	NA
1001	cg00048381	-0.002221602	0.911567708	-1.005386549	0.315833266	1	-8.390732139	1	154587507	F	II	ADAR	5'UTR	opensea	5'UTR-opensea		NA	TRUE		rs4845383
1002	cg00048436	-0.002567663	0.165405466	-0.792109475	0.429164025	1	-8.582538794	5	32709071	F	II		IGR	shore	IGR-shore	chr5:32709910-32714450	NA	NA
1003	cg00048697	-0.003272053	0.89218	-1.238331077	0.216934579	1	-8.12977589	4	56459255	R	II	PDCL2	TSS1500	opensea	TSS1500-opensea		NA	NA
1004	cg00048705	-6.25E-05	0.959370848	-0.052052395	0.958534947	1	-8.895832374	6	170563326	F	II		IGR	shore	IGR-shore	chr6:170564873-170565152	NA	NA			rs7770795
1005	cg00048743	-0.003257292	0.238795915	-0.361810623	0.717846482	1	-8.831469197	5	140782367	F	II	PCDHGA4	Body	shelf	Body-shelf	chr5:140779013-140779659	TRUE	NA	low-CpG:140762520-140762552
1006	cg00048746	-0.00158166	0.047519751	-1.843105744	0.066680828	1	-7.204390613	17	42976844	F	II	CCDC103	TSS1500	island	TSS1500-island	chr17:42976710-42977118	NA	NA	high-CpG:40332280-40332385
1007	cg00048759	0.003745872	0.441256617	0.835599327	0.404301695	1	-8.547095945	7	99775422	F	I	STAG3	TSS200	island	TSS200-island	chr7:99774733-99775583	NA	NA	high-CpG:99613314-99613542
1008	cg00048832	0.001336292	0.099548988	0.730442854	0.465909331	1	-8.629566212	5	161274631	F	I	GABRA1	TSS1500	opensea	TSS1500-opensea		NA	NA			rs41303354
1009	cg00048838	0.000142385	0.020107095	0.225259272	0.821990094	1	-8.871712687	6	27806471	F	II	HIST1H2BN	1stExon	island	1stExon-island	chr6:27805843-27806853	TRUE	NA
1010	cg00049033	-0.00399397	0.119351164	-1.842236141	0.066808411	1	-7.205975251	16	49317080	R	I	CBLN1	TSS1500	island	TSS1500-island	chr16:49316997-49317263	NA	NA
1011	cg00049047	0.002854113	0.17022111	0.709764587	0.478613975	1	-8.644486998	5	37838425	R	II	GDNF	5'UTR	island	5'UTR-island	chr5:37836747-37840726	NA	TRUE
1012	cg00049102	-0.000401977	0.977060197	-0.561994354	0.574701307	1	-8.738689462	13	72420299	F	II	DACH1	Body	opensea	Body-opensea		NA	NA
1013	cg00049156	-0.000262273	0.943160427	-0.136365545	0.891659046	1	-8.887854481	1	93643903	R	II	TMED5	Body	shore	Body-shore	chr1:93645432-93646471	NA	NA
1014	cg00049286	0.000289098	0.034532833	0.271983083	0.785894261	1	-8.860047994	2	120436657	F	I	TMEM177	TSS200	island	TSS200-island	chr2:120436530-120437010	NA	NA	high-CpG:120153118-120153148	rs2272054
1015	cg00049323	-0.013959574	0.207388961	-1.700476165	0.090477547	1	-7.454586481	5	472564	R	II	LOC25845	Body	shore	Body-shore	chr5:472600-474261	NA	NA
1016	cg00049330	-0.001590319	0.044521187	-1.894799712	0.059451734	1	-7.108890102	18	59854195	R	I	PIGN	5'UTR	island	5'UTR-island	chr18:59853977-59855252	NA	NA	high-CpG:58005175-58005295
1017	cg00049380	-0.000543336	0.937173425	-0.266002273	0.79049064	1	-8.861663384	16	84166874	F	II	HSDL1	5'UTR	opensea	5'UTR-opensea		NA	TRUE
1018	cg00049382	0.004181736	0.056999465	1.783153822	0.07596244	1	-7.31193931	13	34250985	F	II		IGR	opensea	IGR-opensea		TRUE	TRUE
1019	cg00049400	3.91E-05	0.948554779	0.035267726	0.971898758	1	-8.896568437	1	119575742	F	I	WARS2	3'UTR	opensea	3'UTR-opensea		NA	NA
1020	cg00049411	0.003998714	0.091933483	1.946179896	0.05292737	1	-7.011438342	17	43210103	R	II	PLCD3	TSS1500	island	TSS1500-island	chr17:43209347-43210746	NA	NA	high-CpG:40565506-40565826
1021	cg00049440	-0.003509799	0.120638763	-0.83776252	0.403088118	1	-8.545283876	9	73026643	R	II	KLF9	Body	shore	Body-shore	chr9:73027330-73029184	NA	NA
1022	cg00049475	0.001057046	0.946946773	0.697226626	0.486409103	1	-8.653326306	10	29923736	R	II	SVIL	5'UTR	opensea	5'UTR-opensea		NA	NA
1023	cg00049502	0.005502719	0.059836282	2.299760964	0.022414857	1	-6.272949194	12	112280971	F	II	C12orf47	TSS1500	shore	TSS1500-shore	chr12:112279692-112280714	NA	NA		rs4767068
1024	cg00049595	0.009129451	0.441597776	0.996922946	0.319914993	1	-8.399203864	6	41650636	F	II		IGR	shore	IGR-shore	chr6:41650672-41651582	NA	TRUE
1025	cg00049616	6.32E-05	0.960339483	0.065184624	0.948087162	1	-8.89505918	13	100308186	F	II	CLYBL	Body	shelf	Body-shelf	chr13:100310204-100310446	NA	NA
1026	cg00049664	0.008879449	0.079929125	2.239498598	0.026140239	1	-6.40713479	16	66613334	R	I	CMTM2	TSS200	island	TSS200-island	chr16:66612749-66613412	NA	NA
1027	cg00049691	0.00117231	0.973853967	1.85697465	0.064673223	1	-7.179019998	1	149862133	R	II		IGR	shelf	IGR-shelf	chr1:149857769-149859470	NA	NA
1028	cg00049709	0.002440286	0.946960715	1.485763014	0.138796721	1	-7.794167373	1	3057810	R	II	PRDM16	Body	shore	Body-shore	chr1:3059050-3059268	NA	NA
1029	cg00049718	-0.000457884	0.020587007	-0.642256866	0.521386011	1	-8.690228533	1	115300559	F	I	CSDE1	5'UTR	opensea	5'UTR-opensea		TRUE	NA
1030	cg00049729	0.004123791	0.582542457	0.704486789	0.481886898	1	-8.648226978	5	55776345	R	I		IGR	shore	IGR-shore	chr5:55776604-55777233	TRUE	TRUE
1031	cg00049868	-0.002283511	0.933301641	-1.570947376	0.117655385	1	-7.664795312	2	11245407	F	I		IGR	opensea	IGR-opensea		NA	NA
1032	cg00049883	0.011501866	0.392335749	1.935781084	0.054196881	1	-7.03136489	16	5554273	F	II		IGR	opensea	IGR-opensea		NA	NA
1033	cg00049892	-0.002551095	0.885897477	-0.943936255	0.346254572	1	-8.450627862	6	132162773	F	II	ENPP1	Body	opensea	Body-opensea		NA	TRUE
1034	cg00049894	0.000743005	0.939536241	0.554628737	0.579721216	1	-8.74281407	7	156761024	R	II	NOM1	Body	island	Body-island	chr7:156760878-156761236	NA	NA
1035	cg00049947	-1.18E-05	0.045134036	-0.013567235	0.989187741	1	-8.897100657	7	5821313	F	II	RNF216	TSS200	island	TSS200-island	chr7:5820472-5821444	NA	NA	high-CpG:5787612-5787867	rs55763392
1036	cg00049973	-0.000837092	0.022657972	-1.208941605	0.228004108	1	-8.16564921	17	58603597	R	I	APPBP2	TSS200	island	TSS200-island	chr17:58603022-58603710	TRUE	NA	high-CpG:55958122-55958405
1037	cg00050133	0.000392988	0.930459867	0.210800532	0.833241227	1	-8.874878411	4	178167583	F	II		IGR	opensea	IGR-opensea		NA	TRUE
1038	cg00050152	-0.000770933	0.042924049	-0.540559529	0.589366977	1	-8.750541749	5	180479829	R	I	BTNL9	Body	island	Body-island	chr5:180479585-180480959	TRUE	TRUE
1039	cg00050224	0.000832545	0.979986873	1.407451992	0.160727699	1	-7.906864681	17	78327956	R	II	RNF213	Body	island	Body-island	chr17:78327673-78327966	NA	NA
1040	cg00050247	-0.006058811	0.105420139	-3.580925142	0.000422722	1	-2.640806307	6	33216585	F	I		IGR	island	IGR-island	chr6:33216103-33217463	NA	NA
1041	cg00050250	0.00334816	0.909770918	2.510821488	0.012775991	1	-5.77633535	2	135604452	F	II	ACMSD	Body	opensea	Body-opensea		NA	NA		rs12622574
1042	cg00050271	-0.001286995	0.908072917	-0.502483182	0.615838469	1	-8.770462387	16	81743881	F	II	CMIP	3'UTR	opensea	3'UTR-opensea		NA	TRUE	low-CpG:80301048-80301822
1043	cg00050289	-0.000529808	0.958402926	-0.303659764	0.76167878	1	-8.850893843	17	62550868	R	II	SMURF2	Body	opensea	Body-opensea		NA	TRUE
1044	cg00050294	0.005378679	0.910624972	2.928009224	0.003776056	1	-4.674652318	1	2886818	F	II		IGR	island	IGR-island	chr1:2886589-2886923	NA	NA
1045	cg00050312	0.000195652	0.031550092	0.244363427	0.807180826	1	-8.867208067	17	64299065	F	II	PRKCA	1stExon	island	1stExon-island	chr17:64298047-64299617	NA	NA
1046	cg00050336	-0.000141509	0.664483052	-0.038944829	0.968970268	1	-8.896431389	4	15377965	F	II	C1QTNF7	Body	opensea	Body-opensea		NA	TRUE		rs4530628
1047	cg00050375	0.005203131	0.918668557	2.820067946	0.005247189	1	-4.974796641	6	43404828	R	II	ABCC10	Body	opensea	Body-opensea		TRUE	TRUE
1048	cg00050402	0.013318641	0.577635685	0.863157606	0.389006137	1	-8.523662846	7	55073022	F	II		IGR	island	IGR-island	chr7:55072962-55073433	NA	NA			rs28531921
1049	cg00050496	0.009982899	0.266947187	1.654182033	0.099539818	1	-7.531580329	12	110211701	R	II	MGC14436	TSS1500	opensea	TSS1500-opensea		NA	NA
1050	cg00050590	0.000825245	0.04133082	0.762785412	0.446421804	1	-8.605374036	18	61637441	R	I	SERPINB8	5'UTR	island	5'UTR-island	chr18:61637425-61637941	NA	NA
1051	cg00050618	0.001265782	0.833287689	0.431382371	0.666619668	1	-8.803775185	16	27414418	R	II	IL21R	TSS200	opensea	TSS200-opensea		NA	NA
1052	cg00050654	0.00366388	0.926069721	1.506431423	0.133414335	1	-7.763426213	4	4576493	F	II		IGR	shore	IGR-shore	chr4:4577004-4577448	TRUE	NA			rs76663815
1053	cg00050692	-0.009140413	0.345269107	-2.386163305	0.017886385	1	-6.074645317	2	25524877	R	II	DNMT3A	Body	opensea	Body-opensea		TRUE	TRUE
1054	cg00050872	0.010873542	0.419635184	1.748215617	0.081844393	1	-7.373022794	7	128092224	F	I		IGR	shelf	IGR-shelf	chr7:128095678-128096197	NA	NA		rs10228542
1055	cg00050938	0.00579334	0.92187884	2.76626617	0.006160383	1	-5.120488173	3	50296100	F	II	GNAI2	3'UTR	shore	3'UTR-shore	chr3:50297440-50298097	NA	NA
1056	cg00050984	0.000689717	0.030216994	0.828594552	0.408246534	1	-8.552931779	2	210288967	R	I	MAP2	1stExon	shore	1stExon-shore	chr2:210288413-210288798	NA	NA
1057	cg00051068	0.00099383	0.026258626	1.077293358	0.282548311	1	-8.315895986	20	10655610	F	II	JAG1	TSS1500	island	TSS1500-island	chr20:10652573-10655611	NA	NA
1058	cg00051154	0.006560042	0.201073655	0.18593738	0.852667988	1	-8.87983146	2	237079099	R	II		IGR	shore	IGR-shore	chr2:237080188-237080432	NA	NA
1059	cg00051179	0.00745206	0.096244441	3.24517248	0.001359927	1	-3.732915271	5	161274695	F	I	GABRA1	TSS1500	opensea	TSS1500-opensea		NA	NA		rs35046751
1060	cg00051307	0.000780817	0.933868587	0.515226369	0.606920586	1	-8.763956978	5	72524193	R	II		IGR	shelf	IGR-shelf	chr5:72526203-72526497	NA	NA
1061	cg00051371	0.001466977	0.850707323	0.295243393	0.768090941	1	-8.853424268	7	75442678	R	II	CCL24	Body	opensea	Body-opensea		NA	NA			rs2302007
1062	cg00051483	0.000718172	0.01641859	0.95619548	0.340040123	1	-8.438977721	7	150211811	F	II	GIMAP7	TSS200	opensea	TSS200-opensea		NA	NA		rs73726885	rs7810595
1063	cg00051510	0.003268653	0.868554909	1.196690423	0.232736222	1	-8.1803522	6	41338082	R	II		IGR	shore	IGR-shore	chr6:41339236-41340027	NA	NA
1064	cg00051546	-0.00196782	0.026451543	-1.881107218	0.061299699	1	-7.13443485	2	233388901	F	II		IGR	island	IGR-island	chr2:233386614-233389161	NA	NA
1065	cg00051595	0.000297823	0.019256294	0.322856691	0.747115414	1	-8.844856314	6	31789985	F	II		IGR	opensea	IGR-opensea		NA	NA
1066	cg00051623	0.003674731	0.873869193	1.450951775	0.148240853	1	-7.845002934	11	104907029	F	II	CASP1	Body	opensea	Body-opensea		NA	NA
1067	cg00051662	0.000383577	0.903246313	0.129223715	0.89730062	1	-8.888807006	10	96521086	F	II	CYP2C19	TSS1500	opensea	TSS1500-opensea		NA	NA
1068	cg00051704	-0.00186093	0.957370031	-1.591452137	0.112967118	1	-7.632601305	22	21353809	R	II		IGR	shore	IGR-shore	chr22:21354247-21354504	NA	NA
1069	cg00051818	0.005034755	0.931747762	2.865653703	0.004571769	1	-4.849313953	7	66367658	F	II		IGR	shore	IGR-shore	chr7:66368772-66369612	NA	NA		rs75015264
1070	cg00051979	0.000468821	0.067816056	0.214773949	0.830145761	1	-8.874029346	10	95462161	R	II	C10orf4	5'UTR	island	5'UTR-island	chr10:95462160-95462500	NA	NA
1071	cg00052046	0.000965926	0.920495854	0.528154137	0.59793337	1	-8.757191283	20	3213682	F	II	SLC4A11	Body	shore	Body-shore	chr20:3214696-3214927	NA	NA
1072	cg00052290	0.001062556	0.026860693	1.360174728	0.175189428	1	-7.972001279	10	89578072	F	II	ATAD1	TSS200	island	TSS200-island	chr10:89577481-89578287	TRUE	NA		rs74146227
1073	cg00052385	0.01048107	0.856410895	3.383855272	0.000848387	1	-3.293523451	8	134580580	F	II	ST3GAL1	5'UTR	shore	5'UTR-shore	chr8:134581969-134584875	NA	NA
1074	cg00052422	1.29E-05	0.01575731	0.029904515	0.976170758	1	-8.896743978	3	41240987	R	I	CTNNB1	5'UTR	island	5'UTR-island	chr3:41240162-41241631	TRUE	NA	high-CpG:41215926-41216058
1075	cg00052433	-0.002967431	0.920711387	-1.823291995	0.069638391	1	-7.240316402	16	87447278	F	I	ZCCHC14	Body	shore	Body-shore	chr16:87447699-87448131	NA	NA
1076	cg00052550	-0.002320901	0.033294662	-2.65102884	0.00861782	1	-5.423725897	2	238969457	F	I	SCLY	TSS200	island	TSS200-island	chr2:238969080-238969919	NA	NA
1077	cg00052561	-0.005966434	0.102477927	-2.975262896	0.003259811	1	-4.539979548	19	11708537	R	II	ZNF627	Body	island	Body-island	chr19:11708277-11708683	NA	NA
1078	cg00052578	0.002706003	0.060127796	1.102935719	0.271279738	1	-8.287972234	3	132843565	R	II	TMEM108	5'UTR	opensea	5'UTR-opensea		NA	NA
1079	cg00052588	0.00150396	0.914290276	0.817521897	0.41452914	1	-8.562057077	16	89672139	F	I		IGR	opensea	IGR-opensea		NA	NA		rs1991508
1080	cg00052626	0.00029407	0.048822115	0.131687213	0.895354014	1	-8.88848423	1	15850842	F	I	CASP9	TSS200	shore	TSS200-shore	chr1:15851106-15851581	NA	NA	high-CpG:15723279-15723694
1081	cg00052665	-0.004556954	0.882615454	-1.578384894	0.115937387	1	-7.653165004	17	9941095	F	II	GAS7	TSS1500	opensea	TSS1500-opensea		NA	NA		rs79476325
1082	cg00052684	-0.042089284	0.503676339	-4.68119046	5.03E-06	1	1.585985959	6	35694245	R	II	FKBP5	5'UTR	shore	5'UTR-shore	chr6:35695725-35696156	NA	TRUE			rs76917354
1083	cg00052772	0.010365789	0.197395004	2.148753578	0.032763997	1	-6.602770427	6	33245804	F	II	B3GALT4	1stExon	shore	1stExon-shore	chr6:33244677-33245554	NA	TRUE
1084	cg00052903	-0.000527896	0.947927147	-0.435771363	0.663436856	1	-8.801865439	12	11422897	F	II	PRB3	TSS1500	opensea	TSS1500-opensea		NA	NA
1085	cg00052932	0.001462636	0.102553327	0.439594324	0.660669492	1	-8.800186259	2	190539778	R	II	ANKAR	TSS1500	shore	TSS1500-shore	chr2:190539026-190539533	NA	NA
1086	cg00052964	0.000120512	0.947730648	0.069661244	0.944527598	1	-8.894756021	2	85135823	R	II		IGR	shelf	IGR-shelf	chr2:85131950-85132234	NA	NA
1087	cg00053010	-0.000689917	0.021543804	-0.74227895	0.45872301	1	-8.620833796	17	46089788	F	I		IGR	island	IGR-island	chr17:46089636-46089851	TRUE	TRUE		rs35662223
1088	cg00053063	0.001329134	0.901666109	0.542962236	0.587714427	1	-8.749236053	2	134191960	F	II	NCKAP5	Body	opensea	Body-opensea		NA	TRUE		rs72846351
1089	cg00053073	-0.000590764	0.045267102	-0.530556132	0.596270261	1	-8.755915786	19	18337107	F	II	PDE4C	1stExon	island	1stExon-island	chr19:18335072-18337375	NA	NA
1090	cg00053086	0.003950563	0.917163463	3.454310876	0.000663672	1	-3.063962237	1	233119296	F	I		IGR	shelf	IGR-shelf	chr1:233121927-233122136	NA	NA		rs10973
1091	cg00053261	-0.001229845	0.926300795	-0.882047867	0.378729312	1	-8.507164094	7	53103214	F	II	POM121L12	TSS200	shore	TSS200-shore	chr7:53103275-53103801	NA	NA		rs10229649
1092	cg00053292	0.002779189	0.067173649	1.427653815	0.154832547	1	-7.87836513	17	61678300	R	II	TACO1	1stExon	island	1stExon-island	chr17:61678154-61678678	NA	NA
1093	cg00053373	-0.001443229	0.061187352	-0.854953704	0.393522019	1	-8.530717658	17	7554827	F	II	ATP1B2	1stExon	island	1stExon-island	chr17:7554139-7555338	TRUE	TRUE
1094	cg00053393	0.00535887	0.305660698	1.180765743	0.238991551	1	-8.199242932	4	183064388	F	II	MGC45800	Body	island	Body-island	chr4:183063396-183066370	NA	NA
1095	cg00053536	0.00579365	0.844362503	2.374305279	0.018455795	1	-6.102272183	1	17291209	R	II	CROCC	Body	shore	Body-shore	chr1:17292904-17293115	NA	NA
1096	cg00053728	0.001183808	0.957286383	0.758523391	0.448962785	1	-8.608621658	2	3464167	R	II	TTC15	Body	shelf	Body-shelf	chr2:3461654-3461863	NA	NA
1097	cg00053755	-0.003710323	0.929699056	-1.916221255	0.056654151	1	-7.068566598	5	139728711	F	II		IGR	shelf	IGR-shelf	chr5:139725530-139726234	NA	NA
1098	cg00053769	0.003105876	0.94203239	2.278439821	0.02367609	1	-6.32081304	16	58783589	F	II		IGR	opensea	IGR-opensea		NA	NA		rs4784979	rs11860591
1099	cg00053851	-0.001644318	0.90303117	-0.732825759	0.464457501	1	-8.627819385	1	226270442	F	II		IGR	shore	IGR-shore	chr1:226270723-226271841	NA	NA
1100	cg00053870	0.003150275	0.933145344	1.694284866	0.091649349	1	-7.465003413	2	239040304	F	II	ESPNL	Body	island	Body-island	chr2:239039528-239040318	NA	NA		rs73102311
1101	cg00053916	0.019893964	0.770059896	4.83599083	2.51E-06	1	2.255788201	8	37457329	R	II		IGR	opensea	IGR-opensea		NA	TRUE
1102	cg00053927	-0.003562096	0.937885454	-1.263663067	0.207710166	1	-8.098173624	13	113699014	R	II	MCF2L	Body	shelf	Body-shelf	chr13:113701833-113702280	TRUE	NA	low-CpG:112746908-112747037
1103	cg00054173	0.00484699	0.905084397	2.232762047	0.026588442	1	-6.421923731	21	34542436	R	II	C21orf54	Body	opensea	Body-opensea		NA	NA
1104	cg00054197	0.000999506	0.880987105	0.567546712	0.570930934	1	-8.73554438	5	171765750	F	II	SH3PXD2B	Body	shore	Body-shore	chr5:171766422-171766826	NA	NA	low-CpG:171698226-171698607
1105	cg00054210	0.011856828	0.401257188	1.144357688	0.253739112	1	-8.241493371	8	65711644	R	I	CYP7B1	TSS1500	island	TSS1500-island	chr8:65710990-65711722	NA	NA
1106	cg00054243	0.007299643	0.891458005	3.623134971	0.000362693	1	-2.496728515	1	53190312	F	II		IGR	shore	IGR-shore	chr1:53192023-53192428	NA	NA		rs79822744
1107	cg00054248	0.00132434	0.956626428	1.699416909	0.090677163	1	-7.456371314	17	74303798	F	I	QRICH2	TSS200	island	TSS200-island	chr17:74303478-74304428	NA	NA		rs35693446
1108	cg00054301	0.001425758	0.914561555	0.798358697	0.425537359	1	-8.577561701	16	67237548	F	II	ELMO3	Body	shelf	Body-shelf	chr16:67233032-67233862	NA	NA
1109	cg00054408	-0.002480184	0.048543177	-1.470990197	0.142745915	1	-7.815884711	19	3275609	R	II	BRUNOL5	Body	island	Body-island	chr19:3275608-3275970	NA	TRUE
1110	cg00054472	0.003192354	0.217982304	0.698360488	0.485701325	1	-8.652533379	3	9852352	F	I	TTLL3	Body	shore	Body-shore	chr3:9851476-9852171	TRUE	NA
1111	cg00054496	-3.41E-06	0.943799372	-0.003831411	0.996946512	1	-8.897185728	16	10855688	R	I	NUBP1	Body	opensea	Body-opensea		NA	NA
1112	cg00054511	0.0001718	0.053600188	0.164738896	0.869303231	1	-8.883564316	12	53835377	R	I	PRR13	TSS200	island	TSS200-island	chr12:53835295-53835568	NA	NA
1113	cg00054525	7.34E-06	0.029056955	0.009241025	0.992635345	1	-8.897150212	16	88717587	R	I	CYBA	TSS200	island	TSS200-island	chr16:88716989-88717606	NA	NA
1114	cg00054639	0.00162453	0.422079363	0.425213358	0.67110354	1	-8.806426832	2	211698619	R	II		IGR	opensea	IGR-opensea		NA	TRUE			rs34052153
1115	cg00054692	-0.000369551	0.02530457	-0.46712041	0.640883571	1	-8.787663658	7	23338750	F	II	C7orf30	TSS200	shore	TSS200-shore	chr7:23338797-23339264	NA	NA		rs466240
1116	cg00054702	-0.004261279	0.072661873	-1.457418515	0.146450038	1	-7.835648783	5	135528543	F	II	LOC389332	Body	island	Body-island	chr5:135527056-135528978	TRUE	TRUE
1117	cg00054706	-0.001385074	0.02361157	-2.027165694	0.043871407	1	-6.852727916	2	68289972	R	II	C1D	5'UTR	opensea	5'UTR-opensea		TRUE	NA
1118	cg00054741	-0.001480497	0.949898203	-1.055167194	0.292525111	1	-8.339468378	19	54201247	F	II	MIR523	TSS1500	opensea	TSS1500-opensea		NA	NA		rs10417538
1119	cg00054771	-0.001404102	0.044720868	-1.092401984	0.275870722	1	-8.299521774	2	175202397	R	II		IGR	island	IGR-island	chr2:175199463-175202639	NA	NA
1120	cg00054774	0.010305224	0.512851553	1.468940629	0.143300616	1	-7.818880954	21	43373079	F	II	C2CD2	Body	shore	Body-shore	chr21:43373135-43374062	NA	NA
1121	cg00054791	-0.000354148	0.027203441	-0.479443254	0.632107345	1	-8.781811669	17	46985412	R	II	UBE2Z	TSS1500	shore	TSS1500-shore	chr17:46985588-46986537	NA	NA
1122	cg00054890	0.003497737	0.951013572	3.320882161	0.001053093	1	-3.495100741	7	98632054	F	II	SMURF1	Body	shore	Body-shore	chr7:98633091-98633304	NA	NA
1123	cg00054971	3.43E-05	0.932770562	0.01307753	0.989577983	1	-8.89710721	10	129796937	R	I	PTPRE	5'UTR	opensea	5'UTR-opensea		NA	NA
1124	cg00055073	0.004454599	0.143824082	1.063549352	0.288717875	1	-8.330595294	2	43398118	R	II		IGR	island	IGR-island	chr2:43398040-43398276	NA	NA
1125	cg00055233	0.007069648	0.257589066	1.281532587	0.201377678	1	-8.075501706	9	5339677	F	II	RLN1	1stExon	island	1stExon-island	chr9:5339026-5339678	NA	NA
1126	cg00055292	-0.001373757	0.814686531	-0.425489308	0.670902716	1	-8.806309034	7	4846846	R	II	RADIL	Body	shore	Body-shore	chr7:4848251-4849204	NA	NA
1127	cg00055341	0.002477883	0.347213491	0.460109668	0.645899323	1	-8.79092512	2	200446845	R	II		IGR	opensea	IGR-opensea		NA	TRUE
1128	cg00055359	-0.008545982	0.14754847	-1.704334697	0.089753418	1	-7.448075745	2	134023210	F	II	NCKAP5	Body	shore	Body-shore	chr2:134023947-134024467	TRUE	NA
1129	cg00055434	0.000959998	0.828253328	0.108962395	0.913333255	1	-8.891230531	1	2415344	R	I	PLCH2	Body	island	Body-island	chr1:2415198-2415506	NA	NA
1130	cg00055462	-0.000193621	0.959778661	-0.132630143	0.894609096	1	-8.88835907	13	99023894	R	II	FARP1	Body	opensea	Body-opensea		NA	TRUE			rs77222688
1131	cg00055510	-3.37E-05	0.972282146	-0.038761964	0.969115894	1	-8.896438526	2	208907911	F	II		IGR	opensea	IGR-opensea		NA	TRUE
1132	cg00055529	-0.003620569	0.4083686	-0.241427462	0.809452367	1	-8.867924167	17	37123835	F	II	FBXO47	TSS200	opensea	TSS200-opensea		TRUE	NA			rs77758503
1133	cg00055555	0.002983462	0.100616786	1.197957248	0.232243673	1	-8.178838698	10	29011001	F	II		IGR	shore	IGR-shore	chr10:29011053-29011453	NA	TRUE		rs34101612
1134	cg00055557	-3.85E-05	0.085147966	-0.019009768	0.984850823	1	-8.897011613	20	53092474	F	II	DOK5	1stExon	island	1stExon-island	chr20:53091733-53092993	NA	NA
1135	cg00055603	-0.002158431	0.84939411	-0.513899584	0.607846378	1	-8.764641883	1	48508839	R	II		IGR	opensea	IGR-opensea		NA	TRUE
1136	cg00055679	0.001533358	0.21628988	0.343894774	0.731259231	1	-8.837815239	13	79170430	R	II		IGR	island	IGR-island	chr13:79170114-79171231	TRUE	TRUE
1137	cg00055764	-9.32E-05	0.939919718	-0.060861188	0.951525913	1	-8.895332859	12	130961718	F	I	RIMBP2	Body	opensea	Body-opensea		NA	NA		rs12578945	rs77587365
1138	cg00055811	5.30E-05	0.928513823	0.019466357	0.984487006	1	-8.89700279	1	8543012	R	II	RERE	Body	opensea	Body-opensea		NA	TRUE			rs79775321
1139	cg00055848	0.000588476	0.020517064	0.902094384	0.368009375	1	-8.489267668	2	62422984	R	II	B3GNT2	TSS1500	island	TSS1500-island	chr2:62422191-62424458	NA	NA
1140	cg00055881	0.001180127	0.962369701	1.017601412	0.310003395	1	-8.37838047	1	6153073	F	II	KCNAB2	Body	opensea	Body-opensea		NA	NA
1141	cg00055981	0.001987898	0.932837316	1.300539853	0.194798862	1	-8.051042176	9	139228737	F	II	GPSM1	Body	shore	Body-shore	chr9:139228816-139229229	NA	NA
1142	cg00055986	0.016316162	0.347436746	1.758155236	0.080134347	1	-7.355764606	5	2537520	R	II		IGR	opensea	IGR-opensea		NA	NA			rs73033725
1143	cg00056002	-0.003019396	0.960158565	-2.057523136	0.040834239	1	-6.791630154	16	88933996	R	II	PABPN1L	TSS1500	shelf	TSS1500-shelf	chr16:88937055-88937387	NA	NA
1144	cg00056066	0.009196381	0.593158827	0.805270074	0.421547474	1	-8.572011966	10	25010738	F	I	ARHGAP21	Body	shore	Body-shore	chr10:25011963-25013816	NA	NA
1145	cg00056074	-0.000323242	0.041531256	-0.266145767	0.790380275	1	-8.861625047	2	131485150	R	II		IGR	island	IGR-island	chr2:131485149-131485460	TRUE	TRUE
1146	cg00056202	-0.000717044	0.09987438	-0.133977862	0.893544558	1	-8.888178632	8	9791350	F	II		IGR	island	IGR-island	chr8:9791236-9791450	NA	NA
1147	cg00056257	0.015842262	0.746107257	2.02698752	0.043889785	1	-6.853083932	3	6901652	R	II	GRM7	TSS1500	shore	TSS1500-shore	chr3:6902823-6903516	NA	NA			rs78517139
1148	cg00056268	0.007693242	0.765605224	2.506805406	0.012917817	1	-5.786169637	3	75831181	F	II	ZNF717	Body	shelf	Body-shelf	chr3:75834254-75834761	NA	NA		rs75574895	rs61186626
1149	cg00056497	0.01275714	0.685428539	1.333662798	0.183715976	1	-8.007570894	10	134785521	R	II		IGR	opensea	IGR-opensea		NA	TRUE
1150	cg00056578	-0.003835759	0.117232572	-0.577806553	0.563995276	1	-8.729651679	12	118406033	R	II	KSR2	TSS200	shore	TSS200-shore	chr12:118406590-118407364	NA	NA
1151	cg00056624	-0.003471223	0.046238454	-2.968599425	0.003328459	1	-4.559090831	3	37902229	F	I	CTDSPL	TSS1500	island	TSS1500-island	chr3:37901938-37904039	NA	NA
1152	cg00056628	0.000391219	0.034311207	0.495268201	0.620913183	1	-8.774073577	17	79981271	F	II	STRA13	TSS1500	island	TSS1500-island	chr17:79980199-79981548	NA	NA		rs4072801
1153	cg00056676	-0.000811765	0.043701214	-0.648573238	0.517301686	1	-8.686141635	5	101631668	F	II	SLCO4C1	1stExon	shore	1stExon-shore	chr5:101632049-101632373	TRUE	NA
1154	cg00056719	-0.001060963	0.021418822	-2.125155486	0.034707176	1	-6.652375463	12	53845867	R	I	PCBP2	TSS200	island	TSS200-island	chr12:53845668-53846606	NA	NA
1155	cg00056754	0.009985897	0.822179228	2.64107714	0.008866778	1	-5.449346566	1	167063958	R	II	DUSP27	TSS200	opensea	TSS200-opensea		NA	TRUE
1156	cg00056767	0.000424841	0.03393443	0.475815478	0.634685674	1	-8.783550254	13	44453183	R	II	CCDC122	5'UTR	shore	5'UTR-shore	chr13:44453207-44454295	NA	NA
1157	cg00056985	-0.000985394	0.043903794	-0.726437537	0.468355356	1	-8.632489619	9	104249490	F	II	C9orf125	TSS200	island	TSS200-island	chr9:104248247-104249501	NA	NA	high-CpG:103289154-103289383	rs41282145
1158	cg00057092	-0.00110344	0.971529077	-1.305378474	0.193149748	1	-8.044758974	15	37030160	R	II	C15orf41	Body	opensea	Body-opensea		NA	TRUE
1159	cg00057114	0.001798849	0.931452192	1.520887202	0.129747485	1	-7.741678271	1	6344362	R	II	ACOT7	Body	shelf	Body-shelf	chr1:6341136-6341412	NA	NA
1160	cg00057208	0.003462061	0.948965745	2.101069209	0.036791953	1	-6.702464769	2	219578149	F	II	TTLL4	5'UTR	shelf	5'UTR-shelf	chr2:219575448-219576080	NA	NA
1161	cg00057231	0.006492564	0.733487658	0.814473824	0.416268666	1	-8.564547668	3	48631958	R	II	COL7A1	Body	island	Body-island	chr3:48631882-48632901	NA	NA
1162	cg00057240	0.0060302	0.765050536	0.793306374	0.428468021	1	-8.581588554	2	191398360	R	II	TMEM194B	Body	shore	Body-shore	chr2:191399089-191399742	NA	NA			rs4439990
1163	cg00057272	0.001146485	0.355868769	0.176409024	0.860137546	1	-8.881565136	8	135726252	R	II	ZFAT	TSS1500	shore	TSS1500-shore	chr8:135724770-135725552	NA	NA
1164	cg00057324	-0.002407249	0.936490414	-1.581510415	0.115221371	1	-7.648261498	6	47750042	F	II	OPN5	Body	opensea	Body-opensea		NA	NA
1165	cg00057393	2.94E-05	0.101972538	0.016277473	0.987028022	1	-8.897060035	15	96897796	R	I		IGR	island	IGR-island	chr15:96897596-96898046	TRUE	NA
1166	cg00057434	-0.000676594	0.062491579	-0.331335964	0.740711266	1	-8.84207185	10	28288024	F	II	ARMC4	TSS200	island	TSS200-island	chr10:28287447-28288057	NA	NA		rs76266519
1167	cg00057476	0.009486738	0.84081607	2.032124897	0.043362505	1	-6.84280669	22	29708246	F	II	GAS2L1	3'UTR	shore	3'UTR-shore	chr22:29709281-29712013	NA	NA		rs78929040
1168	cg00057517	0.000501695	0.86846754	0.128031655	0.898242786	1	-8.888961007	10	131905654	F	II		IGR	shelf	IGR-shelf	chr10:131908731-131909886	NA	NA
1169	cg00057569	0.002053814	0.065431275	0.713833592	0.476099032	1	-8.641584633	10	95462548	F	II	C10orf4	TSS1500	shore	TSS1500-shore	chr10:95462160-95462500	NA	NA		rs12250970
1170	cg00057593	-0.00449037	0.894163648	-1.205538789	0.229311495	1	-8.169747847	8	143916959	R	II	GML	5'UTR	shore	5'UTR-shore	chr8:143916135-143916405	NA	NA
1171	cg00057603	0.002384936	0.932664678	1.381072918	0.1686806	1	-7.94347827	20	1716270	F	II		IGR	shore	IGR-shore	chr20:1716330-1716653	NA	NA
1172	cg00057661	-0.000879668	0.035599499	-0.828890981	0.40807913	1	-8.552685807	7	127228948	F	II	ARF5	Body	island	Body-island	chr7:127227758-127229039	NA	NA
1173	cg00057663	-0.001450552	0.085906754	-1.046209417	0.296631165	1	-8.348873977	2	105945629	R	II	TGFBRAP1	5'UTR	shore	5'UTR-shore	chr2:105946164-105946773	NA	NA
1174	cg00057667	-0.003021624	0.906186619	-0.939885278	0.348324006	1	-8.454444798	6	140069730	R	II		IGR	opensea	IGR-opensea		NA	TRUE
1175	cg00057676	0.000328959	0.017104774	0.501145224	0.616778146	1	-8.771135987	1	178512141	R	II	C1orf220	Body	island	Body-island	chr1:178511362-178512356	NA	TRUE
1176	cg00057700	-0.002857169	0.032337921	-2.665307077	0.008271611	1	-5.386808866	10	124768526	R	II	ACADSB	1stExon	island	1stExon-island	chr10:124767758-124768897	NA	NA	high-CpG:124758391-124758542
1177	cg00057722	0.004632036	0.434043896	0.573544133	0.566871709	1	-8.732112564	18	45934156	F	II		IGR	shore	IGR-shore	chr18:45934453-45937265	NA	NA
1178	cg00057791	0.000368088	0.955000623	0.382561088	0.702420581	1	-8.823716879	1	12567182	R	II	VPS13D	Body	opensea	Body-opensea		NA	NA
1179	cg00057900	0.002160864	0.911093527	1.217842274	0.224609716	1	-8.154874606	7	138553470	F	II	KIAA1549	Body	shore	Body-shore	chr7:138554231-138554499	NA	NA
1180	cg00057966	0.000110918	0.02250856	0.127441872	0.898708985	1	-8.889036672	17	56408694	F	II	MIR142	TSS200	opensea	TSS200-opensea		NA	TRUE
1181	cg00058009	0.025105997	0.544545248	2.723871106	0.006978978	1	-5.233448524	4	122853693	R	I	TRPC3	1stExon	island	1stExon-island	chr4:122853554-122854169	NA	NA
1182	cg00058026	0.000427506	0.828651192	0.107993886	0.914100573	1	-8.891336054	12	53172158	F	II	KRT76	TSS1500	opensea	TSS1500-opensea		NA	NA
1183	cg00058113	0.001377803	0.023296162	1.641446909	0.102156729	1	-7.552397354	6	33239977	R	I	VPS52	TSS1500	island	TSS1500-island	chr6:33239326-33240099	NA	NA			rs78431241
1184	cg00058163	0.009861429	0.469352977	1.031995053	0.303226054	1	-8.363636018	18	5891948	R	II	TMEM200C	1stExon	shore	1stExon-shore	chr18:5890292-5891682	NA	NA		rs75283368
1185	cg00058291	0.001430008	0.678881594	0.401977746	0.688097014	1	-8.816071973	1	228974133	F	II		IGR	opensea	IGR-opensea		TRUE	TRUE
1186	cg00058296	0.000924493	0.95501384	0.768829688	0.442832429	1	-8.600737317	1	237947435	F	II	RYR2	Body	island	Body-island	chr1:237947187-237947448	NA	NA
1187	cg00058299	-0.001684797	0.122518471	-0.847407775	0.397703816	1	-8.537147571	1	113498193	R	I	SLC16A1	5'UTR	island	5'UTR-island	chr1:113497986-113498206	NA	NA
1188	cg00058413	-7.50E-06	0.953910165	-0.005278947	0.995792891	1	-8.897179105	5	118271271	F	II	DTWD2	Body	opensea	Body-opensea		NA	TRUE
1189	cg00058449	0.002612069	0.260679852	0.48279199	0.629731325	1	-8.780195116	6	31867956	R	I	ZBTB12	Body	island	Body-island	chr6:31867691-31867957	NA	NA
1190	cg00058515	0.015288856	0.59403356	1.464211495	0.144586876	1	-7.825778801	2	80527798	F	II	CTNNA2	Body	shore	Body-shore	chr2:80529677-80530846	NA	NA
1191	cg00058644	0.002015675	0.949853912	1.673765323	0.095621046	1	-7.49926317	17	79844023	F	II		IGR	shelf	IGR-shelf	chr17:79846204-79846486	TRUE	NA
1192	cg00058708	0.004171586	0.20373972	1.1506053	0.251164088	1	-8.234336098	2	24162568	F	II	UBXN2A	TSS1500	shore	TSS1500-shore	chr2:24163185-24163878	NA	NA
1193	cg00058771	-0.00062334	0.020553555	-0.852363769	0.394954275	1	-8.532930932	10	103347979	R	II	POLL	TSS200	island	TSS200-island	chr10:103347679-103348215	NA	NA	high-CpG:103337873-103338030
1194	cg00058786	-0.003325654	0.055081783	-3.023333277	0.002801801	1	-4.4009421	12	49365465	F	I	WNT10B	5'UTR	shore	5'UTR-shore	chr12:49363664-49364443	NA	TRUE
1195	cg00058799	0.001264633	0.876652055	0.722202745	0.470949288	1	-8.635563119	16	624005	R	I	PIGQ	5'UTR	shelf	5'UTR-shelf	chr16:619805-620195	NA	NA
1196	cg00058857	0.002893941	0.915549449	1.40165591	0.16245021	1	-7.914967836	3	99927991	R	II		IGR	opensea	IGR-opensea		NA	TRUE
1197	cg00058879	0.004233137	0.187244966	0.722581296	0.47071709	1	-8.635289105	22	40082173	F	II	CACNA1I	Body	island	Body-island	chr22:40081519-40082390	NA	NA
1198	cg00058887	-0.001078815	0.91216032	-0.179291655	0.857876405	1	-8.881050261	4	184909018	F	II	STOX2	Body	opensea	Body-opensea		TRUE	TRUE
1199	cg00058923	0.002505051	0.942206343	1.869886841	0.062849506	1	-7.155233932	1	161069167	F	II	KLHDC9	Body	shore	Body-shore	chr1:161068062-161068801	NA	NA
1200	cg00058938	-0.003575967	0.397534556	-0.295502706	0.767893138	1	-8.853347365	19	40724733	R	II	TTC9B	TSS1500	shore	TSS1500-shore	chr19:40723104-40724389	NA	NA
1201	cg00059015	-0.001389178	0.957898894	-1.236245535	0.217707028	1	-8.132349547	1	60340545	F	II	HOOK1	3'UTR	opensea	3'UTR-opensea		NA	NA
1202	cg00059024	0.001258776	0.044972862	0.922036124	0.357536234	1	-8.471068785	15	90233617	R	I	WDR93	TSS1500	island	TSS1500-island	chr15:90233530-90234083	TRUE	NA
1203	cg00059034	0.003085671	0.062167385	1.204636339	0.229659122	1	-8.170832921	1	98514082	F	II		IGR	shelf	IGR-shelf	chr1:98510966-98511710	TRUE	NA			rs9440399
1204	cg00059053	0.001632031	0.082191072	0.655227176	0.513017193	1	-8.681793231	12	3602162	F	I	PRMT8	Body	island	Body-island	chr12:3599966-3603008	NA	NA
1205	cg00059161	0.003239074	0.796051018	1.425137034	0.155557829	1	-7.881937396	3	164907027	F	I	SLITRK3	Body	opensea	Body-opensea		NA	NA
1206	cg00059240	0.001076177	0.972892583	1.799985227	0.073255313	1	-7.282093564	10	3155604	R	I	PFKP	Body	opensea	Body-opensea		NA	NA
1207	cg00059246	-0.006014421	0.267324148	-0.643440831	0.520619159	1	-8.689465503	12	54337929	F	II	HOXC13	Body	shore	Body-shore	chr12:54338761-54339168	NA	NA
1208	cg00059309	0.005703272	0.903998379	2.54432259	0.011645955	1	-5.693722051	17	78293397	F	II	RNF213	3'UTR	opensea	3'UTR-opensea		NA	NA
1209	cg00059374	0.010267811	0.501524646	0.755884759	0.450540049	1	-8.6106232	17	21477756	F	I		IGR	opensea	IGR-opensea		TRUE	NA
1210	cg00059399	0.016346218	0.52410108	1.341735008	0.181087707	1	-7.996813754	5	2008272	R	I		IGR	island	IGR-island	chr5:2008187-2008428	NA	NA
1211	cg00059424	0.000487139	0.016575078	0.911877577	0.362847549	1	-8.480388841	22	30988148	R	II	PES1	TSS1500	island	TSS1500-island	chr22:30987605-30988384	NA	NA
1212	cg00059652	0.005002018	0.424690518	0.96041226	0.337919294	1	-8.43493599	17	67605498	F	II		IGR	opensea	IGR-opensea		NA	TRUE
1213	cg00059662	-0.002635418	0.881919179	-0.870040876	0.385241813	1	-8.517692071	13	114005317	R	II	GRTP1	Body	opensea	Body-opensea		NA	NA
1214	cg00059699	-4.14E-05	0.884919119	-0.016882236	0.986546114	1	-8.897049963	12	10455788	R	II	KLRD1	TSS1500	opensea	TSS1500-opensea		NA	NA
1215	cg00059707	-0.001145267	0.914416891	-0.285940998	0.775196758	1	-8.856138402	10	2540911	F	II		IGR	shelf	IGR-shelf	chr10:2543463-2544121	NA	NA
1216	cg00059737	0.002026728	0.924775356	0.865789525	0.387564138	1	-8.521385394	1	12400434	R	II	VPS13D	Body	opensea	Body-opensea		NA	TRUE			rs35976444
1217	cg00059740	-0.000952667	0.022460334	-1.444546789	0.150031124	1	-7.854227541	7	134855689	F	II	C7orf49	TSS200	island	TSS200-island	chr7:134854975-134855696	NA	NA		rs62481876
1218	cg00059854	0.001899038	0.905464874	1.037624235	0.300602697	1	-8.357813856	2	236443857	F	I	AGAP1	Body	island	Body-island	chr2:236443815-236444025	NA	NA		rs77056593
1219	cg00059879	-0.006165399	0.918099821	-2.399953858	0.017243717	1	-6.042351839	15	49534692	F	II	GALK2	Body	opensea	Body-opensea		NA	TRUE		rs16962177
1220	cg00059911	-6.29E-05	0.048952975	-0.0431854	0.965593551	1	-8.896256479	12	113908960	F	II	LHX5	Body	island	Body-island	chr12:113908887-113910681	NA	NA
1221	cg00059930	0.013539368	0.596263292	3.023658008	0.002798919	1	-4.399995891	13	48894382	R	II	RB1	Body	shore	Body-shore	chr13:48892635-48893857	NA	NA
1222	cg00060061	-0.000418516	0.890667619	-0.19536664	0.845289186	1	-8.878026082	8	112636613	R	II		IGR	opensea	IGR-opensea		NA	NA
1223	cg00060287	0.000657686	0.032278854	0.709656603	0.478680816	1	-8.644563797	17	48278086	F	II	COL1A1	Body	island	Body-island	chr17:48276877-48279008	NA	NA
1224	cg00060304	-2.84E-06	0.036031037	-0.002984087	0.997621794	1	-8.897188628	11	31837237	R	II	PAX6	5'UTR	island	5'UTR-island	chr11:31831620-31839038	NA	NA
1225	cg00060320	-0.002175812	0.040628579	-2.086107487	0.038140318	1	-6.733302846	3	134369974	F	I	KY	TSS200	island	TSS200-island	chr3:134369464-134370242	TRUE	TRUE
1226	cg00060374	0.015631378	0.712996128	1.750973927	0.081366882	1	-7.368243067	1	1355235	R	I	LOC441869	Body	island	Body-island	chr1:1355159-1356000	NA	NA
1227	cg00060403	0.003062905	0.053840843	2.200262805	0.028845843	1	-6.492672132	17	49230877	R	I	NME1	TSS200	island	TSS200-island	chr17:49230686-49231247	NA	NA
1228	cg00060484	0.002972643	0.382919405	0.31707474	0.751492487	1	-8.846713668	4	3287598	R	II		IGR	opensea	IGR-opensea		TRUE	NA
1229	cg00060500	-0.00221864	0.076123261	-2.617233218	0.009489788	1	-5.510365087	3	197476529	F	I	KIAA0226	1stExon	island	1stExon-island	chr3:197476262-197477556	NA	NA
1230	cg00060605	0.004539849	0.931591892	2.015830149	0.045053731	1	-6.875317802	5	139777061	R	II		IGR	shelf	IGR-shelf	chr5:139780307-139782108	NA	NA
1231	cg00060606	5.18E-05	0.018117205	0.082853559	0.934044545	1	-8.893745575	1	45140440	F	I	C1orf228	5'UTR	island	5'UTR-island	chr1:45139770-45140584	NA	NA
1232	cg00060627	-0.001676183	0.914342344	-0.31280841	0.754727378	1	-8.848062654	2	18112721	R	II	KCNS3	Body	opensea	Body-opensea		NA	NA
1233	cg00060649	0.001307648	0.951842196	1.278545879	0.202426104	1	-8.079312913	12	67928800	F	II		IGR	opensea	IGR-opensea		TRUE	TRUE
1234	cg00060715	0.004067966	0.717238743	1.336749499	0.182707622	1	-8.003465052	1	214779657	F	II	CENPF	5'UTR	island	5'UTR-island	chr1:214778908-214779709	NA	NA
1235	cg00060762	-3.85E-05	0.019743766	-0.048738557	0.961172587	1	-8.896000115	15	52264133	R	II	LEO1	TSS200	island	TSS200-island	chr15:52263568-52264225	NA	NA
1236	cg00060800	0.003479697	0.39836996	0.98235644	0.327020943	1	-8.413618165	5	141600994	R	II		IGR	opensea	IGR-opensea		NA	TRUE
1237	cg00060836	-0.000749062	0.711116995	-0.191917282	0.847986908	1	-8.878696869	8	67834312	R	II	SNHG6	Body	shelf	Body-shelf	chr8:67837480-67837954	NA	NA
1238	cg00060880	-0.000936574	0.040202728	-1.016314715	0.310614112	1	-8.37968854	12	56321627	F	II	WIBG	5'UTR	island	5'UTR-island	chr12:56320739-56321628	NA	NA	high-CpG:54607823-54607950	rs35851568
1239	cg00060933	-0.000514486	0.030538355	-0.722138751	0.470988547	1	-8.635609427	6	29617602	F	I		IGR	shore	IGR-shore	chr6:29617765-29617974	NA	TRUE
1240	cg00060975	0.000687146	0.04596997	0.198523104	0.842822133	1	-8.877401787	4	140099768	R	II		IGR	island	IGR-island	chr4:140097251-140099836	NA	NA			rs1471928
1241	cg00061031	0.004154469	0.794980537	0.961903351	0.337171402	1	-8.433502578	9	100744026	R	II	ANP32B	TSS1500	shore	TSS1500-shore	chr9:100744982-100747768	NA	NA
1242	cg00061039	0.00098974	0.927777315	0.66414159	0.50730648	1	-8.675898302	4	187186953	R	II	F11	TSS200	opensea	TSS200-opensea		NA	NA
1243	cg00061059	-0.001694664	0.074273389	-0.540941587	0.589104058	1	-8.750334514	19	14640983	R	I	TECR	Body	island	Body-island	chr19:14639879-14641040	NA	NA
1244	cg00061086	-0.000999483	0.024972234	-1.062708627	0.289098214	1	-8.331488393	14	50088260	F	II	RPL36AL	TSS1500	island	TSS1500-island	chr14:50086955-50088261	NA	NA
1245	cg00061150	-0.001514246	0.925959008	-0.912148631	0.362705188	1	-8.480141491	8	144918317	F	II	NRBP2	Body	island	Body-island	chr8:144917878-144918318	NA	NA
1246	cg00061185	-7.27E-05	0.984413673	-0.122830288	0.902355452	1	-8.889616265	12	50596347	R	II	LIMA1	Body	opensea	Body-opensea		NA	TRUE
1247	cg00061264	-0.000588086	0.049107396	-0.391843173	0.695559576	1	-8.820109394	3	23852775	R	II	UBE2E1	Body	shore	Body-shore	chr3:23851987-23852508	TRUE	NA
1248	cg00061306	0.000308122	0.976323271	0.396461656	0.692155034	1	-8.818282245	17	73933841	F	II	FBF1	Body	shelf	Body-shelf	chr17:73936881-73937417	NA	NA
1249	cg00061413	-0.004523636	0.856476989	-0.901901815	0.368111438	1	-8.489441482	5	168007339	R	II	PANK3	TSS1500	shore	TSS1500-shore	chr5:168006098-168006918	NA	NA
1250	cg00061678	-0.000692236	0.942513012	-0.512225421	0.609015465	1	-8.765503595	1	170776719	R	II		IGR	opensea	IGR-opensea		NA	TRUE
1251	cg00061695	0.012089716	0.423035668	2.170991468	0.03101941	1	-6.555544354	17	7311314	R	II	NLGN2	TSS200	shore	TSS200-shore	chr17:7311672-7312063	NA	NA
1252	cg00061764	0.009338303	0.876719701	2.551951095	0.011401465	1	-5.674766053	3	67564432	F	II	SUCLG2	Body	opensea	Body-opensea		NA	NA		rs80155649
1253	cg00061769	-7.34E-05	0.024600227	-0.116448208	0.907405292	1	-8.890383148	1	155658843	F	I	YY1AP1	TSS200	island	TSS200-island	chr1:155657832-155659125	NA	NA	high-CpG:153924559-153925505	rs41264949
1254	cg00061805	0.000518368	0.956603004	0.607608766	0.544083867	1	-8.711938102	5	179260048	R	I	SQSTM1	Body	opensea	Body-opensea		NA	NA
1255	cg00061860	0.005120589	0.796521061	1.861040095	0.064094335	1	-7.171548094	15	78953028	F	II		IGR	opensea	IGR-opensea		NA	NA		rs79190089
1256	cg00061989	0.000115974	0.016354137	0.196019694	0.844778641	1	-8.87789774	17	37618682	F	II	CDK12	1stExon	shore	1stExon-shore	chr17:37617531-37618045	NA	NA
1257	cg00062070	0.005881231	0.710692035	1.222169917	0.222972511	1	-8.149607659	15	36931666	F	II	C15orf41	Body	opensea	Body-opensea		NA	NA
1258	cg00062072	-0.000491395	0.839549253	-0.158570334	0.874155238	1	-8.884565795	1	1157684	R	I	SDF4	Body	shore	Body-shore	chr1:1159168-1159528	NA	NA			rs79281810
1259	cg00062245	0.01659567	0.409422556	2.345455149	0.019908342	1	-6.16894144	17	42462260	R	II	ITGA2B	Body	island	Body-island	chr17:42462135-42463579	NA	TRUE
1260	cg00062282	0.001210311	0.27545748	0.502845901	0.615583832	1	-8.770279465	22	50747369	R	II	PLXNB2	TSS1500	shore	TSS1500-shore	chr22:50745415-50746125	NA	NA
1261	cg00062285	-0.003141854	0.935608806	-1.35554975	0.176655072	1	-7.978255932	3	99193044	F	II		IGR	opensea	IGR-opensea		NA	TRUE
1262	cg00062312	-0.000272968	0.020693821	-0.479022851	0.632405903	1	-8.782013819	1	23346344	F	II	KDM1A	1stExon	island	1stExon-island	chr1:23345814-23346677	NA	NA	high-CpG:23218477-23219089
1263	cg00062776	0.001259299	0.97227219	1.621914589	0.106277199	1	-7.584020203	19	49402424	F	II	TULP2	TSS1500	shore	TSS1500-shore	chr19:49403222-49403618	NA	NA		rs73589826
1264	cg00063006	0.028344741	0.613759169	3.096760235	0.002215302	1	-4.184616361	6	32847530	R	I	PPP1R2P1	Body	island	Body-island	chr6:32847498-32847846	NA	NA
1265	cg00063066	1.74E-05	0.124445239	0.007114437	0.994330101	1	-8.89716768	6	126661328	R	I	C6orf173	5'UTR	island	5'UTR-island	chr6:126661135-126661387	TRUE	NA
1266	cg00063077	0.001409812	0.040238506	0.756371007	0.450249153	1	-8.610254877	1	101360652	F	I	SLC30A7	TSS1500	island	TSS1500-island	chr1:101360588-101360832	NA	NA		rs3806163
1267	cg00063111	0.010404106	0.186240256	1.820538475	0.07005786	1	-7.245279217	3	39448952	R	II	SNORA6	TSS1500	shore	TSS1500-shore	chr3:39447890-39448644	NA	NA
1268	cg00063144	0.000844422	0.966848059	0.865245545	0.387861909	1	-8.521856676	17	39554055	R	II	KRT31	TSS1500	opensea	TSS1500-opensea		NA	NA
1269	cg00063174	0.000253794	0.035487416	0.181501398	0.856143872	1	-8.880649923	2	228736253	F	I	WDR69	TSS200	island	TSS200-island	chr2:228736230-228736544	TRUE	TRUE
1270	cg00063246	-0.000260948	0.959850928	-0.210826997	0.833220601	1	-8.874872808	8	55242836	F	II		IGR	opensea	IGR-opensea		NA	NA
1271	cg00063291	-0.001688324	0.892946107	-0.722694	0.470647971	1	-8.635207496	5	1055962	F	II	SLC12A7	Body	shore	Body-shore	chr5:1056321-1056685	NA	NA		rs79026744
1272	cg00063346	0.006019797	0.803503408	1.781629748	0.076211575	1	-7.314628383	1	228489289	R	II	OBSCN	Body	opensea	Body-opensea		NA	NA
1273	cg00063357	-0.001796243	0.915363549	-1.046874052	0.296325184	1	-8.348178842	4	158117227	R	II		IGR	opensea	IGR-opensea		NA	TRUE
1274	cg00063369	-0.001479506	0.931292211	-0.667633984	0.505078397	1	-8.67356722	2	213811478	F	II		IGR	opensea	IGR-opensea		NA	TRUE
1275	cg00063456	-0.001382243	0.96750085	-1.247675462	0.213497951	1	-8.118191968	1	231518525	R	II	EGLN1	Body	opensea	Body-opensea		NA	TRUE
1276	cg00063471	-0.000199073	0.036047292	-0.180941654	0.856582669	1	-8.880751795	15	51385970	R	I	TNFAIP8L3	Body	island	Body-island	chr15:51385861-51387203	TRUE	NA
1277	cg00063503	0.002896175	0.900545584	1.976166084	0.049405913	1	-6.95340086	8	145822899	F	I	KIAA1688	Body	shore	Body-shore	chr8:145823490-145823696	NA	NA		rs13250516
1278	cg00063535	0.005736764	0.920850383	3.372295158	0.000882934	1	-3.330783026	12	113729491	R	II	TPCN1	Body	opensea	Body-opensea		NA	TRUE
1279	cg00063567	-0.000314545	0.025705051	-0.513861899	0.607872683	1	-8.764661311	2	54014461	F	I	ERLEC1	1stExon	island	1stExon-island	chr2:54013801-54014498	TRUE	NA
1280	cg00063649	0.000452367	0.024162311	0.770487811	0.44185067	1	-8.599458967	15	67813698	F	I	C15orf61	1stExon	island	1stExon-island	chr15:67813370-67814181	NA	NA
1281	cg00063703	0.000367731	0.116754254	0.257513935	0.797026688	1	-8.863894424	12	20521087	F	I	PDE3A	TSS1500	shore	TSS1500-shore	chr12:20521616-20523122	TRUE	NA
1282	cg00063734	0.003955271	0.912177584	1.521935736	0.12948461	1	-7.740092899	15	68261134	F	II		IGR	shore	IGR-shore	chr15:68260501-68260710	NA	TRUE
1283	cg00063744	0.002993578	0.095049692	1.454171758	0.147347059	1	-7.840350322	2	97174026	R	I	NEURL3	TSS200	island	TSS200-island	chr2:97173851-97174485	TRUE	TRUE
1284	cg00063773	-0.006761641	0.397950399	-0.952587042	0.341861792	1	-8.44242236	3	142314493	F	II	PLS1	TSS1500	shore	TSS1500-shore	chr3:142315171-142315567	NA	NA
1285	cg00063909	0.002859755	0.715153588	0.623593944	0.53355082	1	-8.702071238	2	64877006	F	II	SERTAD2	5'UTR	shelf	5'UTR-shelf	chr2:64880319-64881868	NA	NA
1286	cg00063945	-0.001835096	0.018958098	-2.886535138	0.004289701	1	-4.791211326	18	3450342	R	II	TGIF1	5'UTR	island	5'UTR-island	chr18:3448006-3452360	NA	NA
1287	cg00063979	0.001707649	0.947327097	1.416529756	0.158057896	1	-7.894107626	5	139075286	F	II		IGR	shore	IGR-shore	chr5:139076542-139077179	NA	NA
1288	cg00063982	3.35E-05	0.952492804	0.026467581	0.978908775	1	-8.896841281	1	53040491	R	II		IGR	opensea	IGR-opensea		TRUE	TRUE
1289	cg00064020	0.002434998	0.85520029	0.528118348	0.597958166	1	-8.757210244	3	183894761	F	II	AP2M1	5'UTR	shore	5'UTR-shore	chr3:183892455-183893184	NA	TRUE	low-CpG:185377341-185377530
1290	cg00064051	-0.000110276	0.031690886	-0.102098516	0.918772992	1	-8.891958055	16	3314045	F	I		IGR	island	IGR-island	chr16:3313946-3314789	NA	NA
1291	cg00064080	-0.00042835	0.927871913	-0.265227439	0.791086657	1	-8.861870037	10	122598254	R	II		IGR	opensea	IGR-opensea		NA	TRUE
1292	cg00064235	-0.003733515	0.097454399	-1.401859538	0.162389458	1	-7.914683713	10	102989598	F	II	FLJ41350	Body	island	Body-island	chr10:102984182-102990063	NA	NA
1293	cg00064284	-0.000834805	0.04444084	-0.541898379	0.588445868	1	-8.749814894	11	101981184	R	II	YAP1	TSS200	island	TSS200-island	chr11:101980632-101982330	NA	NA	high-CpG:101485946-101486878
1294	cg00064296	-0.002976144	0.889600752	-1.168433992	0.243916942	1	-8.21369989	8	88712003	R	II		IGR	opensea	IGR-opensea		NA	TRUE
1295	cg00064347	0.001244459	0.040364146	0.940512711	0.348002967	1	-8.453854681	3	197477238	R	I	FYTTD1	Body	island	Body-island	chr3:197476262-197477556	NA	NA	high-CpG:198961040-198961856
1296	cg00064415	0.000477379	0.033874954	0.381609461	0.703125385	1	-8.824081848	17	31325472	R	I		IGR	opensea	IGR-opensea		TRUE	TRUE
1297	cg00064589	0.000338324	0.967904475	0.325176452	0.745361597	1	-8.844101706	10	29891284	R	II	MIR938	TSS200	opensea	TSS200-opensea		NA	TRUE
1298	cg00064778	0.018180669	0.30513063	3.212594695	0.001515966	1	-3.833715836	5	126564742	R	II		IGR	shore	IGR-shore	chr5:126564997-126565580	TRUE	NA
1299	cg00064840	-9.37E-05	0.066863485	-0.056230196	0.955210293	1	-8.895605182	7	4784485	F	II	FOXK1	Body	shore	Body-shore	chr7:4784820-4785058	NA	TRUE		rs77401652
1300	cg00064950	-0.001163386	0.03922647	-1.221413701	0.223257976	1	-8.150529337	17	7184216	F	II	SLC2A4	TSS1500	island	TSS1500-island	chr17:7184024-7185687	NA	NA
1301	cg00065071	-0.001764118	0.042392185	-2.499871139	0.013166001	1	-5.803114798	1	113162105	F	II	ST7L	TSS200	island	TSS200-island	chr1:113161591-113162571	NA	NA	high-CpG:112963246-112963997
1302	cg00065088	0.000440929	0.923995426	0.280660838	0.779238604	1	-8.857640354	8	144943738	F	II	EPPK1	1stExon	shore	1stExon-shore	chr8:144944614-144945388	NA	NA
1303	cg00065215	0.004345681	0.057036901	2.271390806	0.024106492	1	-6.336543918	1	18959268	R	I	PAX7	Body	island	Body-island	chr1:18956895-18959829	NA	NA
1304	cg00065302	-0.00325768	0.915876659	-0.965928479	0.335157859	1	-8.429622144	21	30366250	R	II	RNF160	TSS1500	shore	TSS1500-shore	chr21:30364965-30365342	NA	NA
1305	cg00065368	-0.002859187	0.942720815	-1.723427779	0.086239081	1	-7.415647463	16	3768920	R	II	TRAP1	TSS1500	shore	TSS1500-shore	chr16:3766977-3767935	NA	NA			rs10468313
1306	cg00065385	0.001252862	0.978745334	1.916720271	0.056590319	1	-7.067622037	9	111623395	F	II	ACTL7A	TSS1500	opensea	TSS1500-opensea		NA	NA
1307	cg00065408	-0.000472288	0.033274933	-0.629819435	0.529476939	1	-8.698159475	12	49212475	R	II	CACNB3	TSS200	island	TSS200-island	chr12:49212162-49212642	NA	NA	high-CpG:47498663-47498969
1308	cg00065569	-0.000714178	0.965314319	-0.624250946	0.533120135	1	-8.701660241	1	113666867	R	II	LRIG2	3'UTR	opensea	3'UTR-opensea		NA	TRUE
1309	cg00065726	2.14E-05	0.032861859	0.022859639	0.981783294	1	-8.89693066	3	194406929	F	II	FAM43A	5'UTR	island	5'UTR-island	chr3:194406440-194409045	NA	NA		rs1773220
1310	cg00065905	0.000442703	0.075887804	0.188077198	0.850992324	1	-8.879429588	1	116381304	R	I	NHLH2	5'UTR	island	5'UTR-island	chr1:116380359-116382364	TRUE	TRUE
1311	cg00065919	0.000253484	0.039709128	0.385369247	0.700342275	1	-8.822634598	3	48956159	F	I	C3orf71	1stExon	island	1stExon-island	chr3:48955810-48956938	NA	NA	high-CpG:48931136-48931273
1312	cg00065921	0.000501161	0.010537325	1.508525091	0.132878309	1	-7.760288996	2	37458357	R	II	CEBPZ	Body	shore	Body-shore	chr2:37458398-37459199	NA	NA
1313	cg00065935	-0.000412227	0.101263702	-0.222320767	0.824273803	1	-8.872373059	3	120627088	R	I	STXBP5L	1stExon	island	1stExon-island	chr3:120626880-120627579	TRUE	NA	high-CpG:122109716-122109795
1314	cg00065957	-0.000245773	0.057405559	-0.179909541	0.857391886	1	-8.880938812	1	53099352	R	II	FAM159A	Body	shore	Body-shore	chr1:53098629-53099303	NA	NA
1315	cg00065998	0.004193991	0.837488252	1.74665197	0.082116102	1	-7.375729101	4	130934121	F	I		IGR	opensea	IGR-opensea		NA	NA
1316	cg00066184	0.011637322	0.779281072	3.40431676	0.000790312	1	-3.227292689	3	118663697	F	II	IGSF11	Body	opensea	Body-opensea		NA	NA
1317	cg00066198	-0.000609303	0.030352866	-0.847613031	0.397589712	1	-8.536973421	18	11908695	R	II	MPPE1	TSS200	island	TSS200-island	chr18:11908222-11909082	NA	NA
1318	cg00066239	0.015559678	0.882522269	2.581773524	0.010489112	1	-5.600148147	17	78472159	R	II		IGR	opensea	IGR-opensea		NA	NA
1319	cg00066270	0.001741828	0.818889513	0.616983415	0.537894057	1	-8.706182552	1	186265270	F	II	PRG4	TSS200	opensea	TSS200-opensea		NA	NA
1320	cg00066351	-0.000678	0.6835846	-0.165630325	0.868602465	1	-8.883416432	7	150130551	R	II		IGR	opensea	IGR-opensea		NA	NA
1321	cg00066360	0.000152661	0.976110319	0.188052168	0.851011921	1	-8.879434316	17	1374650	F	II	MYO1C	Body	shore	Body-shore	chr17:1375216-1375460	NA	NA			rs45482194
1322	cg00066449	0.000489776	0.017662194	0.962161672	0.337041945	1	-8.433254026	7	99063909	R	II	ATP5J2	TSS200	shore	TSS200-shore	chr7:99063423-99063624	NA	NA
1323	cg00066468	-0.000674874	0.030541219	-0.980965946	0.327704621	1	-8.414983135	15	40861791	F	I	RPUSD2	1stExon	island	1stExon-island	chr15:40861411-40862115	NA	NA
1324	cg00066508	0.000656811	0.956899331	0.510284446	0.610372129	1	-8.766499127	12	110355602	R	II	TCHP	3'UTR	opensea	3'UTR-opensea		NA	NA
1325	cg00066512	-0.002421863	0.960058313	-1.445589076	0.149738666	1	-7.852729143	12	63199712	R	II	PPM1H	Body	shelf	Body-shelf	chr12:63195657-63195909	NA	NA
1326	cg00066554	0.001016821	0.957013251	0.924736253	0.356132825	1	-8.468574292	1	160385636	F	II	VANGL2	Body	shelf	Body-shelf	chr1:160389103-160389386	NA	NA
1327	cg00066627	-0.00359749	0.881640974	-1.951834363	0.052247624	1	-7.0005598	6	25693139	F	II	SCGN	Body	opensea	Body-opensea		NA	TRUE
1328	cg00066663	-0.000790097	0.180493634	-0.34791086	0.728245205	1	-8.836420673	17	7792674	F	II	CHD3	Body	shelf	Body-shelf	chr17:7788261-7789091	TRUE	NA
1329	cg00066671	0.000452766	0.068615495	0.330246643	0.741532997	1	-8.842433604	1	102462590	R	I	OLFM3	5'UTR	opensea	5'UTR-opensea		NA	NA	low-CpG:102235131-102235380
1330	cg00066722	0.002718189	0.867647558	1.283661105	0.200632941	1	-8.072780252	1	43634520	R	II	EBNA1BP2	Body	shelf	Body-shelf	chr1:43637503-43638052	NA	NA
1331	cg00066729	1.41E-05	0.025967079	0.02049097	0.98367059	1	-8.896982229	13	73633071	F	I	KLF5	TSS200	island	TSS200-island	chr13:73632860-73634370	NA	NA		rs45496996	rs11843137
1332	cg00066748	0.003040165	0.89972468	0.944227225	0.346106235	1	-8.450353076	8	496527	F	I	C8orf42	TSS1500	shore	TSS1500-shore	chr8:494155-496083	NA	NA
1333	cg00066750	0.000770996	0.838527575	0.153933779	0.877805363	1	-8.885293397	6	126080132	F	II	HEY2	Body	shore	Body-shore	chr6:126080334-126080831	NA	NA		rs3734640
1334	cg00066805	0.001600627	0.93707063	1.138145892	0.256317665	1	-8.248571442	6	169559396	R	II		IGR	opensea	IGR-opensea		NA	NA
1335	cg00066816	0.005969071	0.369993268	1.05031958	0.294742359	1	-8.344568192	5	158758353	F	II	IL12B	TSS1500	shore	TSS1500-shore	chr5:158758474-158758839	TRUE	TRUE
1336	cg00066817	-0.001635503	0.926402737	-1.020514289	0.308623781	1	-8.375413152	18	72777307	F	II	ZNF407	3'UTR	opensea	3'UTR-opensea		NA	NA
1337	cg00066828	0.00107494	0.950552449	1.162241288	0.24641725	1	-8.22090329	17	1837612	F	I		IGR	island	IGR-island	chr17:1837587-1837859	NA	NA
1338	cg00066854	0.004263804	0.340055703	1.120248615	0.263849183	1	-8.268751736	10	113987376	F	II		IGR	opensea	IGR-opensea		NA	NA	low-CpG:113977362-113977430	rs79490708
1339	cg00066919	-0.001207164	0.890779597	-0.307124565	0.759043812	1	-8.849831484	2	121427740	F	II		IGR	opensea	IGR-opensea		NA	TRUE			rs72956046
1340	cg00066925	0.000237504	0.983667847	0.374466217	0.708424056	1	-8.826792452	12	48921980	F	II		IGR	island	IGR-island	chr12:48921774-48922129	NA	NA
1341	cg00066942	0.005172419	0.106773991	0.841027565	0.401260556	1	-8.54253999	2	149401448	R	II	EPC2	TSS1500	shore	TSS1500-shore	chr2:149401671-149403498	NA	NA
1342	cg00067018	0.004932337	0.104695881	1.654285879	0.099518702	1	-7.531409935	12	45445370	F	II	DBX2	TSS1500	island	TSS1500-island	chr12:45444202-45445386	NA	TRUE
1343	cg00067058	0.001225016	0.937979489	1.084903347	0.27917124	1	-8.307676736	1	27220891	F	II	GPATCH3	Body	shelf	Body-shelf	chr1:27216161-27217045	NA	NA
1344	cg00067124	-0.001956746	0.921560428	-0.744197672	0.457563974	1	-8.619405049	3	15466687	F	II	METTL6	Body	shelf	Body-shelf	chr3:15468932-15469432	NA	NA
1345	cg00067141	0.022021127	0.171932971	1.360382615	0.175123764	1	-7.971719647	15	30930499	R	II	ARHGAP11B	3'UTR	opensea	3'UTR-opensea		NA	NA
1346	cg00067196	0.002358057	0.914326915	1.571396257	0.11755113	1	-7.664094903	1	204189242	F	II	PLEKHA6	3'UTR	opensea	3'UTR-opensea		NA	NA
1347	cg00067365	-0.000921883	0.016719942	-1.499487749	0.135204137	1	-7.773800287	5	43121575	R	I	ZNF131	TSS200	island	TSS200-island	chr5:43120926-43122005	NA	NA			rs78876756
1348	cg00067414	0.000500711	0.023898294	0.636135686	0.525360005	1	-8.694151117	6	151188081	R	II	MTHFD1L	Body	island	Body-island	chr6:151186747-151188112	NA	NA
1349	cg00067471	-0.000607938	0.158829872	-0.109650408	0.912788215	1	-8.891154998	19	1241377	R	II	ATP5D	TSS1500	shore	TSS1500-shore	chr19:1241619-1242569	NA	NA
1350	cg00067518	0.000454242	0.913300579	0.188243158	0.850862392	1	-8.879398228	1	7763225	R	II	CAMTA1	Body	shore	Body-shore	chr1:7764593-7765856	NA	NA
1351	cg00067528	-0.001278468	0.935381142	-0.421912362	0.673507694	1	-8.80783005	2	71191167	F	II	ATP6V1B1	Body	shore	Body-shore	chr2:71192094-71192495	NA	NA		rs17006586
1352	cg00067538	0.001926735	0.952555998	1.385310691	0.167383299	1	-7.937642209	2	231859946	R	II	SPATA3	TSS1500	shelf	TSS1500-shelf	chr2:231854997-231855957	NA	NA
1353	cg00067574	0.000110864	0.021336395	0.19741187	0.843690484	1	-8.877622712	2	46770281	F	I	RHOQ	1stExon	island	1stExon-island	chr2:46770149-46770370	TRUE	NA
1354	cg00067576	-0.000841268	0.033150926	-0.971864302	0.332202765	1	-8.423870386	19	2475014	F	II	GADD45B	TSS1500	island	TSS1500-island	chr19:2474610-2476828	NA	NA		rs3783490
1355	cg00067588	-0.000367926	0.941971277	-0.21740188	0.828099943	1	-8.873459086	10	10561707	F	II		IGR	opensea	IGR-opensea		NA	TRUE
1356	cg00067600	0.000437297	0.936443203	0.353013878	0.72442155	1	-8.834625344	3	34109141	R	II		IGR	opensea	IGR-opensea		NA	TRUE
1357	cg00067606	-0.001634689	0.063515965	-1.106474699	0.269749217	1	-8.284067383	18	908130	R	I	ADCYAP1	Body	island	Body-island	chr18:904578-909574	NA	NA			rs8192599
1358	cg00067720	0.007785472	0.260500883	2.457504402	0.014776644	1	-5.905682616	5	67521141	R	II	PIK3R1	TSS1500	opensea	TSS1500-opensea		NA	TRUE
1359	cg00067742	-0.003597622	0.950887895	-2.593844138	0.010138824	1	-5.569714839	2	1926888	R	II	MYT1L	Body	opensea	Body-opensea		NA	NA	low-CpG:1905605-1905922
1360	cg00067758	-0.00575973	0.095601558	-2.366499493	0.018839284	1	-6.120386819	6	92185790	F	II		IGR	opensea	IGR-opensea		NA	TRUE		rs77932864
1361	cg00067768	-0.001016458	0.942504639	-0.525178733	0.599996435	1	-8.758763264	3	183886674	R	II	DVL3	Body	shore	Body-shore	chr3:183887815-183888478	TRUE	TRUE
1362	cg00067814	0.000924275	0.198059315	0.52636778	0.599171593	1	-8.758136123	7	134896357	F	I	WDR91	TSS200	island	TSS200-island	chr7:134896014-134896664	NA	NA		rs292602
1363	cg00067824	-0.014280561	0.203166111	-1.696831667	0.091165848	1	-7.460722869	10	23492914	R	I		IGR	opensea	IGR-opensea		NA	TRUE			rs35387725
1364	cg00067884	-0.002537166	0.951911057	-1.376647086	0.170043566	1	-7.949554562	15	63970198	F	II	HERC1	Body	opensea	Body-opensea		NA	TRUE
1365	cg00068038	0.000252139	0.053731165	0.187322486	0.851583253	1	-8.879571853	2	36688564	F	II	CRIM1	Body	opensea	Body-opensea		NA	TRUE		rs3770869
1366	cg00068102	0.002974014	0.937742455	2.061989528	0.040402893	1	-6.782567327	2	121619261	F	II	GLI2	Body	opensea	Body-opensea		NA	TRUE
1367	cg00068153	0.003408569	0.905005372	1.531698771	0.12705689	1	-7.725279966	1	201028602	R	II	CACNA1S	Body	opensea	Body-opensea		NA	TRUE
1368	cg00068155	-0.000145325	0.067872163	-0.07906907	0.93705073	1	-8.894053322	3	131754131	R	II	CPNE4	TSS1500	island	TSS1500-island	chr3:131753880-131754139	NA	NA
1369	cg00068305	0.001534334	0.056196577	1.297777331	0.195745045	1	-8.054619154	5	122847680	F	I	CSNK1G3	TSS200	island	TSS200-island	chr5:122847661-122848292	NA	NA
1370	cg00068316	-0.001132886	0.964338827	-1.307432768	0.192452728	1	-8.042084419	9	107729677	R	II		IGR	shore	IGR-shore	chr9:107730500-107730867	NA	NA			rs73508082
1371	cg00068377	0.000179841	0.967168473	0.23958073	0.810882003	1	-8.868370165	1	3275180	F	I	PRDM16	Body	island	Body-island	chr1:3275029-3275284	NA	NA
1372	cg00068408	-0.000659195	0.099329132	-0.206915504	0.836270352	1	-8.875693265	5	24644878	R	II	CDH10	1stExon	opensea	1stExon-opensea		NA	TRUE
1373	cg00068412	-0.002222876	0.840954989	-0.711344479	0.477636619	1	-8.643362044	1	42506828	R	I		IGR	opensea	IGR-opensea		NA	NA
1374	cg00068428	0.013006843	0.667004217	1.476989857	0.141131687	1	-7.807090332	8	49494724	F	I		IGR	opensea	IGR-opensea		NA	NA
1375	cg00068433	0.001285006	0.873797067	0.531698778	0.595479854	1	-8.755306997	1	16540130	R	II	ARHGEF19	TSS1500	shelf	TSS1500-shelf	chr1:16543683-16544307	NA	NA
1376	cg00068503	0.001350103	0.122120326	0.539886883	0.58983	1	-8.750906248	1	40782713	F	II	COL9A2	Body	island	Body-island	chr1:40782220-40783145	NA	NA
1377	cg00068621	0.000188836	0.009836285	0.546615826	0.585205683	1	-8.747239527	5	150080765	F	II	RBM22	TSS200	shore	TSS200-shore	chr5:150080131-150080703	TRUE	NA
1378	cg00068622	0.003450626	0.05349899	1.72405285	0.086125948	1	-7.414579879	5	79783654	F	I	FAM151B	TSS200	island	TSS200-island	chr5:79783635-79784145	NA	NA
1379	cg00068684	0.005551187	0.799630177	1.852698082	0.065286855	1	-7.186862842	16	24386356	R	I		IGR	opensea	IGR-opensea		NA	NA
1380	cg00068750	-0.000289921	0.944306876	-0.210271431	0.833653617	1	-8.874990277	16	2535955	F	II	TBC1D24	5'UTR	opensea	5'UTR-opensea		NA	NA		rs9924353
1381	cg00068779	-0.004728808	0.909490765	-1.789217747	0.07497781	1	-7.30121802	4	189956957	R	II		IGR	opensea	IGR-opensea		NA	NA
1382	cg00068810	-0.009966145	0.222253524	-1.117873297	0.2648602	1	-8.271406291	4	75857963	F	II	PARM1	TSS1500	shore	TSS1500-shore	chr4:75858300-75859931	NA	NA
1383	cg00068909	0.001479282	0.940478877	0.979390962	0.328480137	1	-8.416526895	4	103938965	R	II	NHEDC1	5'UTR	shore	5'UTR-shore	chr4:103940668-103940951	NA	NA
1384	cg00069002	0.004008524	0.540862139	0.846021352	0.398475066	1	-8.53832279	1	33772736	R	II		IGR	island	IGR-island	chr1:33772146-33773104	TRUE	NA
1385	cg00069014	-0.000148755	0.94454243	-0.087940161	0.930005535	1	-8.893309283	1	14156840	R	II		IGR	opensea	IGR-opensea		NA	TRUE
1386	cg00069017	-0.000991775	0.044079498	-0.925382492	0.355797458	1	-8.467976196	1	6051640	R	I	NPHP4	5'UTR	island	5'UTR-island	chr1:6051595-6052955	NA	NA	high-CpG:5974052-5974446
1387	cg00069059	0.00277568	0.952965278	2.611341895	0.009649655	1	-5.525361447	1	46086861	F	II	CCDC17	Body	shore	Body-shore	chr1:46088194-46089142	NA	NA
1388	cg00069242	0.003977611	0.066386119	1.761129625	0.079628343	1	-7.350581681	14	23450527	F	II	JUB	1stExon	island	1stExon-island	chr14:23449886-23452174	NA	NA
1389	cg00069261	-0.001021152	0.04344705	-0.988032111	0.32424001	1	-8.4080268	16	22386531	R	II	CDR2	TSS1500	shore	TSS1500-shore	chr16:22385077-22386485	NA	NA
1390	cg00069314	0.001165634	0.05491138	0.581645104	0.561410957	1	-8.727419967	4	170542039	F	I	CLCN3	1stExon	shore	1stExon-shore	chr4:170541251-170541810	NA	NA
1391	cg00069391	0.001716837	0.909766493	0.578941879	0.563230313	1	-8.728993141	7	3419305	F	II	SDK1	Body	opensea	Body-opensea		NA	TRUE
1392	cg00069417	0.001103264	0.953532947	0.970785033	0.332738805	1	-8.424918786	16	87874279	F	II	SLC7A5	Body	opensea	Body-opensea		NA	NA
1393	cg00069432	-0.000644194	0.973248385	-0.633952018	0.526781453	1	-8.695541402	8	99836388	R	II	STK3	Body	shore	Body-shore	chr8:99837461-99837936	NA	NA
1394	cg00069642	0.005168813	0.289797648	1.120801532	0.263614228	1	-8.26813302	5	141062490	R	II	ARAP3	TSS1500	opensea	TSS1500-opensea		NA	NA
1395	cg00069771	-0.006993581	0.798289762	-0.204143742	0.838432971	1	-8.876265359	1	233089275	R	II	C1orf57	Body	shelf	Body-shelf	chr1:233086191-233086595	NA	NA
1396	cg00069815	-0.002174171	0.933907113	-1.24045631	0.216149473	1	-8.127148852	8	856058	R	I		IGR	opensea	IGR-opensea		NA	NA
1397	cg00069860	0.001996197	0.046920263	1.444254511	0.150113213	1	-7.854647532	1	44883227	F	I	RNF220	Body	island	Body-island	chr1:44883136-44884272	TRUE	NA
1398	cg00069967	0.000106524	0.928714584	0.100210272	0.920270139	1	-8.892149897	3	57505680	R	I	DNAH12	Body	opensea	Body-opensea		NA	NA
1399	cg00069969	-0.00243581	0.956175739	-1.389976857	0.165963602	1	-7.931195867	13	33646763	F	II		IGR	opensea	IGR-opensea		NA	TRUE
1400	cg00070042	0.002394458	0.26819608	0.336611889	0.736735592	1	-8.840302926	9	133308594	R	II		IGR	island	IGR-island	chr9:133308593-133309448	NA	TRUE
1401	cg00070052	-0.009917264	0.597335917	-1.392175762	0.165297748	1	-7.928150683	9	116171972	R	II	POLE3	Body	shore	Body-shore	chr9:116172303-116173090	NA	NA
1402	cg00070162	-0.000415331	0.929676004	-0.198870291	0.84255087	1	-8.877332509	1	91852791	R	II	HFM1	Body	opensea	Body-opensea		NA	NA	low-CpG:91625369-91625699		rs74789592
1403	cg00070181	-0.000807725	0.952523169	-0.56596395	0.572004513	1	-8.736444063	6	2467820	R	II		IGR	opensea	IGR-opensea		NA	TRUE
1404	cg00070235	0.001214843	0.960373408	1.758094096	0.080144776	1	-7.355871055	16	1682446	F	I	CRAMP1L	Body	opensea	Body-opensea		NA	NA
1405	cg00070318	-0.000163971	0.218083765	-0.033902269	0.972986324	1	-8.896615871	6	166581272	F	II	T	5'UTR	island	5'UTR-island	chr6:166579973-166583423	NA	NA
1406	cg00070370	-0.001002109	0.963537086	-0.905113903	0.366411321	1	-8.486537417	15	83439027	F	II	FSD2	Body	opensea	Body-opensea		NA	NA			rs36045379
1407	cg00070383	-0.000349442	0.170914667	-0.081113498	0.935426636	1	-8.893888859	4	174429374	F	II		IGR	shore	IGR-shore	chr4:174430386-174430861	NA	TRUE	low-CpG:174665805-174666239
1408	cg00070460	-0.00054447	0.909597549	-0.387475191	0.698785157	1	-8.821817769	4	1227676	R	II	CTBP1	Body	shore	Body-shore	chr4:1229249-1229501	TRUE	TRUE
1409	cg00070529	-0.007072917	0.808596141	-1.928831704	0.055059463	1	-7.044624035	13	43986655	R	II	ENOX1	Body	opensea	Body-opensea		NA	TRUE
1410	cg00070680	-0.003136044	0.096414241	-1.229797872	0.220107725	1	-8.140279213	7	137531956	F	II	DGKI	TSS1500	island	TSS1500-island	chr7:137531125-137532382	TRUE	TRUE
1411	cg00070715	0.007259058	0.529842735	0.996580416	0.320080913	1	-8.399545229	5	138862796	F	II	TMEM173	TSS1500	opensea	TSS1500-opensea		NA	NA		rs76515468
1412	cg00070814	3.81E-05	0.029175725	0.062725783	0.950042746	1	-8.89521713	10	70715958	R	I	DDX21	5'UTR	island	5'UTR-island	chr10:70715938-70716494	NA	NA
1413	cg00070870	0.001080273	0.702443451	0.366823446	0.714109037	1	-8.829635965	6	30691895	R	II	TUBB	Body	shelf	Body-shelf	chr6:30687941-30688213	NA	NA
1414	cg00070899	0.015163521	0.832347527	2.194619384	0.029254319	1	-6.504856378	6	34024479	R	I	GRM4	Body	shore	Body-shore	chr6:34024201-34024457	TRUE	NA
1415	cg00070908	0.000272249	0.974164561	0.373021348	0.709497562	1	-8.827334508	17	29855433	F	II	RAB11FIP4	Body	opensea	Body-opensea		NA	NA
1416	cg00070912	0.017597355	0.859585507	3.630172477	0.000353501	1	-2.472561397	20	47013814	F	II		IGR	island	IGR-island	chr20:47013682-47013970	NA	NA
1417	cg00071012	-0.005155403	0.881588276	-1.148906375	0.251862494	1	-8.236286199	15	22442048	F	II		IGR	opensea	IGR-opensea		NA	NA
1418	cg00071026	0.002952156	0.940457057	2.83781092	0.004974187	1	-4.926178016	13	113650936	F	I	MCF2L	Body	shore	Body-shore	chr13:113648343-113649601	NA	NA		rs3011529
1419	cg00071051	-0.000451042	0.752639285	-0.102328574	0.918590604	1	-8.891934437	6	44222845	F	II	SLC35B2	Body	shore	Body-shore	chr6:44224698-44225486	NA	NA
1420	cg00071137	-0.000401274	0.299452757	-0.084449584	0.932777035	1	-8.893611477	22	39096076	F	II	JOSD1	1stExon	shore	1stExon-shore	chr22:39096373-39097754	NA	NA
1421	cg00071161	0.00158435	0.866082023	0.764139729	0.4456161	1	-8.604338269	6	44117573	R	II	TMEM63B	Body	shore	Body-shore	chr6:44119526-44119781	NA	NA
1422	cg00071210	0.001852355	0.959402369	1.850460642	0.06560982	1	-7.190959126	6	148736942	R	II	SASH1	Body	opensea	Body-opensea		NA	TRUE
1423	cg00071241	0.001749264	0.925362293	0.961536113	0.3373555	1	-8.433855816	7	41351539	F	II		IGR	opensea	IGR-opensea		NA	TRUE
1424	cg00071250	0.00177348	0.764330242	0.625675319	0.532187022	1	-8.700767722	1	172628263	R	II	FASLG	1stExon	opensea	1stExon-opensea		NA	NA
1425	cg00071265	0.005362042	0.34797594	1.093547316	0.275368975	1	-8.298271305	20	60717158	F	II	PSMA7	Body	shore	Body-shore	chr20:60717598-60719667	NA	NA		rs6089665
1426	cg00071274	-0.00040148	0.960553662	-0.484311613	0.62865438	1	-8.779457837	7	2313925	F	I	SNX8	Body	opensea	Body-opensea		NA	NA
1427	cg00071360	0.015217871	0.146310312	1.745610361	0.082297507	1	-7.377530575	20	37350793	F	II		IGR	shore	IGR-shore	chr20:37352130-37357372	NA	NA
1428	cg00071381	-0.002167192	0.952136833	-1.416913482	0.157945791	1	-7.8935666	1	119910574	R	II	HAO2	TSS1500	opensea	TSS1500-opensea		NA	NA
1429	cg00071391	0.002609221	0.952932262	2.210887347	0.028090231	1	-6.46965238	4	126560514	R	II		IGR	opensea	IGR-opensea		NA	TRUE
1430	cg00071408	-0.000485287	0.960584916	-0.580287503	0.562324308	1	-8.728210952	8	22864908	R	I	RHOBTB2	Body	shore	Body-shore	chr8:22864324-22864588	NA	NA
1431	cg00071442	0.000727201	0.018157845	1.378668475	0.169420037	1	-7.946781745	14	64805784	F	II	ESR2	TSS1500	island	TSS1500-island	chr14:64805109-64805785	NA	NA		rs944052
1432	cg00071446	-0.001398022	0.931848287	-0.480253542	0.631532071	1	-8.781421544	3	120025256	F	II		IGR	shore	IGR-shore	chr3:120025415-120026241	NA	NA
1433	cg00071565	-0.000211851	0.011446176	-0.567592548	0.570899859	1	-8.735518289	2	10588493	F	I	ODC1	TSS200	island	TSS200-island	chr2:10587827-10589155	NA	NA	high-CpG:10505883-10506148
1434	cg00071618	0.002913806	0.888944568	1.015912468	0.310805199	1	-8.380097133	16	87645667	R	II	JPH3	Body	shelf	Body-shelf	chr16:87648086-87648688	NA	NA
1435	cg00071658	0.000561342	0.96117633	0.608205985	0.543688479	1	-8.711574059	13	72408747	R	II	DACH1	Body	opensea	Body-opensea		NA	NA	low-CpG:71306748-71306755
1436	cg00071727	0.000960791	0.933322992	0.586208904	0.558345886	1	-8.724747431	13	98869894	F	II	FARP1	Body	opensea	Body-opensea		NA	NA		rs8001636
1437	cg00071751	-7.25E-05	0.019141371	-0.153181669	0.87839771	1	-8.885409389	10	91461194	F	I	KIF20B	TSS200	island	TSS200-island	chr10:91460899-91461615	NA	NA	high-CpG:91451102-91451192
1438	cg00071869	0.001320882	0.854628043	0.581077422	0.561792788	1	-8.727750942	3	141599902	R	I	ATP1B3	Body	shelf	Body-shelf	chr3:141594486-141596288	NA	NA
1439	cg00071887	0.001390784	0.924238532	1.045231194	0.297081902	1	-8.349896298	15	74218529	F	II	LOXL1	TSS1500	shore	TSS1500-shore	chr15:74218696-74220373	NA	NA
1440	cg00071950	0.003436436	0.14918226	0.345626914	0.729958764	1	-8.837215746	4	10020882	R	II	SLC2A9	Body	island	Body-island	chr4:10020481-10021026	NA	NA
1441	cg00071998	0.000730931	0.029765732	0.974301451	0.330994376	1	-8.421498695	6	31708121	F	II	MSH5	5'UTR	island	5'UTR-island	chr6:31707489-31708336	NA	NA		rs17201074
1442	cg00072099	-0.000223778	0.01562134	-0.444236757	0.657315202	1	-8.798127454	4	89205891	R	I	PPM1K	TSS200	island	TSS200-island	chr4:89204952-89206069	NA	NA	high-CpG:89424691-89424932
1443	cg00072369	-0.000398279	0.013617382	-0.799731952	0.424742827	1	-8.576462783	5	52405845	R	II	MOCS2	TSS1500	shore	TSS1500-shore	chr5:52405269-52405767	NA	NA
1444	cg00072407	0.005530041	0.768269266	1.920050762	0.056165838	1	-7.061311833	19	12887524	F	II	HOOK2	TSS1500	shore	TSS1500-shore	chr19:12889083-12889343	NA	NA
1445	cg00072426	-0.001021401	0.688241603	-0.160824808	0.872381374	1	-8.884204207	16	86592512	F	II		IGR	shelf	IGR-shelf	chr16:86588435-86589513	NA	NA
1446	cg00072675	0.001785672	0.838456153	0.704114419	0.482118278	1	-8.648489799	1	56942628	R	II		IGR	shore	IGR-shore	chr1:56943401-56943669	NA	NA
1447	cg00072689	-0.005825437	0.480497178	-0.565208306	0.572517402	1	-8.736872707	17	46681111	R	II	LOC404266	Body	opensea	Body-opensea		TRUE	NA
1448	cg00072711	0.001680898	0.051438354	1.377934997	0.16964609	1	-7.947788347	9	34381150	F	II	C9orf24	Body	island	Body-island	chr9:34380737-34381151	NA	NA		rs3753033
1449	cg00072720	0.011508917	0.238920387	2.075558504	0.039116243	1	-6.754918433	17	7165831	R	II	CLDN7	TSS200	island	TSS200-island	chr17:7164285-7166245	TRUE	NA	high-CpG:7106516-7106584
1450	cg00072957	0.001211719	0.973718281	1.637144064	0.10305327	1	-7.559395384	8	48573717	F	II	KIAA0146	Body	opensea	Body-opensea		NA	TRUE
1451	cg00073003	0.003413005	0.192090824	0.574144675	0.566466014	1	-8.731766944	13	112724583	F	II	SOX1	1stExon	shore	1stExon-shore	chr13:112726281-112728419	NA	NA
1452	cg00073010	0.000590712	0.039307357	0.537683317	0.591348029	1	-8.752097165	17	17627194	R	II	RAI1	5'UTR	island	5'UTR-island	chr17:17625605-17628500	NA	NA
1453	cg00073090	0.007576505	0.381119037	1.544744997	0.123868607	1	-7.705340955	19	1265879	F	II		IGR	island	IGR-island	chr19:1265854-1269943	NA	NA
1454	cg00073244	0.008436484	0.866582765	3.087652362	0.00228133	1	-4.211707798	1	3529108	F	II	MEGF6	TSS1500	shore	TSS1500-shore	chr1:3527619-3528078	NA	NA
1455	cg00073380	-0.000105088	0.017000127	-0.127467192	0.89868897	1	-8.889033431	16	5122085	R	II	ALG1	Body	island	Body-island	chr16:5121749-5122192	NA	NA			rs35400794
1456	cg00073460	0.023417942	0.545107041	2.570849401	0.010815432	1	-5.627575769	6	149806502	F	II	ZC3H12D	TSS1500	opensea	TSS1500-opensea		NA	NA
1457	cg00073549	-0.005067134	0.755972981	-0.852186138	0.395052623	1	-8.533082486	16	87609078	R	II		IGR	opensea	IGR-opensea		NA	TRUE
1458	cg00073650	0.000953976	0.828175947	0.35845926	0.720348987	1	-8.832680768	16	88922166	F	II	GALNS	Body	shore	Body-shore	chr16:88922671-88923976	NA	NA		rs77524365
1459	cg00073713	9.32E-05	0.971044475	0.104847512	0.916593894	1	-8.891672361	7	97800932	R	II	LMTK2	Body	island	Body-island	chr7:97800780-97801030	NA	NA			rs55682759
1460	cg00073716	-0.001497097	0.06009529	-1.142310172	0.254587031	1	-8.243830631	7	2281329	F	II	NUDT1	TSS1500	shore	TSS1500-shore	chr7:2281362-2282105	NA	NA
1461	cg00073780	0.000460106	0.045580485	0.419823951	0.675030446	1	-8.808712172	6	122931415	R	I	PKIB	5'UTR	island	5'UTR-island	chr6:122931153-122931705	TRUE	TRUE
1462	cg00073794	0.004138442	0.92007218	1.341162977	0.181273027	1	-7.997578152	2	30041338	R	I	ALK	Body	opensea	Body-opensea		NA	NA
1463	cg00073837	0.005707383	0.183823003	1.471917407	0.142495518	1	-7.814527886	2	223177008	R	II		IGR	island	IGR-island	chr2:223176493-223177515	NA	TRUE
1464	cg00074145	0.000300805	0.269447505	0.037027357	0.970497316	1	-8.896504549	15	53075505	F	I	ONECUT1	Body	shore	Body-shore	chr15:53076187-53077926	TRUE	NA
1465	cg00074184	-0.001450738	0.029411367	-2.096998934	0.03715466	1	-6.710875095	1	116519323	R	II	SLC22A15	1stExon	island	1stExon-island	chr1:116518757-116519537	NA	NA
1466	cg00074244	0.000801885	0.034530818	0.954683382	0.340802721	1	-8.440422752	14	74100482	R	II		IGR	island	IGR-island	chr14:74100343-74101230	NA	TRUE
1467	cg00074348	0.003765208	0.555864843	0.500170736	0.617462949	1	-8.771625469	11	57006273	F	II	APLNR	TSS1500	opensea	TSS1500-opensea		NA	NA
1468	cg00074365	0.002257088	0.272584192	0.750904245	0.453525787	1	-8.614382276	2	64088479	F	I	UGP2	Body	opensea	Body-opensea		NA	NA		rs77783768
1469	cg00074379	-0.005501363	0.117317753	-1.677575896	0.09487317	1	-7.492931727	1	154245288	F	II	HAX1	Body	island	Body-island	chr1:154244710-154245289	NA	NA
1470	cg00074415	0.001933259	0.919454342	1.081197573	0.280812277	1	-8.311686346	10	114609720	F	II	LOC143188	TSS1500	opensea	TSS1500-opensea		NA	NA
1471	cg00074746	-0.004442418	0.925138665	-1.770285708	0.078087104	1	-7.334573611	6	116781794	R	II	FAM26F	TSS1500	shore	TSS1500-shore	chr6:116783067-116783678	NA	NA
1472	cg00074818	0.021409423	0.628393635	2.081035525	0.038606911	1	-6.743708784	8	8560427	R	II	CLDN23	1stExon	island	1stExon-island	chr8:8559131-8560867	NA	NA
1473	cg00074851	0.001630855	0.965961187	2.344392423	0.019963716	1	-6.171382485	3	196664445	F	I	NCBP2	Body	opensea	Body-opensea		NA	NA
1474	cg00075011	0.000511257	0.041950748	0.528858586	0.597445399	1	-8.756817808	16	70557093	F	I	COG4	Body	island	Body-island	chr16:70557089-70557486	TRUE	NA		rs73573163
1475	cg00075103	-0.004482985	0.813654364	-1.23289639	0.218951659	1	-8.1364736	3	176295392	R	II		IGR	opensea	IGR-opensea		NA	TRUE
1476	cg00075123	0.001631176	0.948918931	0.891057089	0.373887865	1	-8.499170549	3	72786960	R	II		IGR	shore	IGR-shore	chr3:72788072-72788416	NA	NA
1477	cg00075192	-0.000888702	0.022000223	-1.502310856	0.134474212	1	-7.769588135	7	42951814	F	I	C7orf25	TSS200	island	TSS200-island	chr7:42951216-42951905	NA	NA
1478	cg00075204	0.002164542	0.043979397	1.311343093	0.191131107	1	-8.036981998	5	174905343	R	II	SFXN1	TSS200	island	TSS200-island	chr5:174905342-174906065	NA	NA
1479	cg00075507	0.009353703	0.736847905	1.22539778	0.221756979	1	-8.145667199	17	26708226	R	II	SARM1	Body	island	Body-island	chr17:26708225-26708805	NA	NA
1480	cg00075589	-0.000911925	0.031993647	-0.760785353	0.447613195	1	-8.606900317	2	219524515	R	I	ZNF142	TSS1500	island	TSS1500-island	chr2:219523901-219524577	NA	NA
1481	cg00075608	0.000586591	0.965527377	0.578344633	0.563632664	1	-8.729339729	5	64770553	R	II	ADAMTS6	5'UTR	opensea	5'UTR-opensea		NA	NA
1482	cg00075615	0.002021807	0.950691086	2.018710381	0.044750781	1	-6.869589532	16	72827803	F	II	ZFHX3	Body	opensea	Body-opensea		NA	NA
1483	cg00075620	0.001973654	0.938663877	1.273690263	0.204139114	1	-8.085490256	2	137180506	F	II		IGR	shore	IGR-shore	chr2:137181061-137181301	NA	NA
1484	cg00075698	-0.002864627	0.919971759	-1.084524827	0.279338559	1	-8.308086912	6	15520937	F	II	JARID2	3'UTR	shelf	3'UTR-shelf	chr6:15517282-15517557	NA	NA			rs70996556
1485	cg00075768	2.35E-05	0.045690647	0.02651789	0.978868694	1	-8.896839942	13	31040106	F	I	HMGB1	TSS200	opensea	TSS200-opensea		NA	NA	high-CpG:29938008-29938115
1486	cg00075844	0.00325774	0.78021073	0.97739081	0.329466729	1	-8.41848385	3	51641812	R	I	RAD54L2	Body	opensea	Body-opensea		NA	NA
1487	cg00075920	-0.007808077	0.193554849	-1.30285422	0.194008779	1	-8.048039716	5	177026190	R	II	B4GALT7	TSS1500	shore	TSS1500-shore	chr5:177026715-177027519	NA	NA
1488	cg00075956	-0.003423597	0.867988459	-0.622986766	0.533949001	1	-8.702450684	10	1726078	F	II	ADARB2	Body	opensea	Body-opensea		NA	NA
1489	cg00075967	-0.001055991	0.862452328	-0.199304638	0.842211535	1	-8.877245669	15	74495354	F	II	STRA6	5'UTR	opensea	5'UTR-opensea		TRUE	NA	low-CpG:72281833-72282584	rs62003660
1490	cg00076216	-0.004813372	0.874245692	-1.346940845	0.179407684	1	-7.989842521	13	98148692	R	II		IGR	opensea	IGR-opensea		NA	TRUE
1491	cg00076307	-0.000313423	0.042751515	-0.215272631	0.829757453	1	-8.873921665	5	128300967	F	II	SLC27A6	TSS1500	island	TSS1500-island	chr5:128300800-128301329	TRUE	NA	high-CpG:128328685-128329131	rs2577537
1492	cg00076313	0.001466526	0.960540323	1.478657696	0.140685468	1	-7.80463936	7	1748610	R	II	ELFN1	TSS200	opensea	TSS200-opensea		NA	NA
1493	cg00076325	0.001810901	0.255356263	0.287532614	0.773979608	1	-8.855680177	2	172974630	F	II		IGR	shore	IGR-shore	chr2:172972804-172973242	NA	NA
1494	cg00076353	-0.000990299	0.03675938	-1.074170608	0.283942124	1	-8.319252182	20	442752	F	I	TBC1D20	Body	island	Body-island	chr20:442530-443365	NA	NA
1495	cg00076487	-0.001152722	0.725280955	-0.467690964	0.640476097	1	-8.787396065	2	133036935	R	II		IGR	opensea	IGR-opensea		NA	NA	low-CpG:132752997-132753879		rs75100377
1496	cg00076497	0.000383638	0.026554433	0.529130186	0.597257311	1	-8.756673682	7	126891621	R	II	GRM8	5'UTR	island	5'UTR-island	chr7:126891300-126894205	NA	NA
1497	cg00076538	0.001399559	0.07194433	0.855244413	0.393361452	1	-8.530468811	5	38257555	R	I	EGFLAM	TSS1500	shore	TSS1500-shore	chr5:38257825-38259136	NA	NA
1498	cg00076543	-0.010034171	0.094531882	-1.802695631	0.072826897	1	-7.277261986	6	30227145	F	II	HLA-L	TSS200	shore	TSS200-shore	chr6:30227320-30228255	NA	NA			rs79389090
1499	cg00076555	0.003434124	0.681434109	0.842253541	0.40057563	1	-8.541506963	3	49705435	R	II	BSN	3'UTR	opensea	3'UTR-opensea		NA	TRUE
1500	cg00076774	-0.004158534	0.795651115	-0.575374649	0.565635544	1	-8.731057951	2	45016971	R	II		IGR	opensea	IGR-opensea		NA	TRUE
1501	cg00076797	-0.002495167	0.863682218	-0.957047658	0.339610829	1	-8.438162341	1	111022914	R	II	CYMP	TSS1500	opensea	TSS1500-opensea		NA	NA
1502	cg00076854	0.000259494	0.015862532	0.556769487	0.578260092	1	-8.741620883	13	29233041	R	II	POMP	TSS200	shore	TSS200-shore	chr13:29233148-29233513	NA	NA			rs28372943
1503	cg00076936	0.004484726	0.927382852	3.221101572	0.001473692	1	-3.807483394	20	35503983	F	II	C20orf118	TSS1500	opensea	TSS1500-opensea		NA	NA
1504	cg00077017	-0.00193447	0.039374647	-2.339948105	0.02019676	1	-6.181579542	3	57994273	F	I	FLNB	1stExon	island	1stExon-island	chr3:57993838-57994704	TRUE	NA
1505	cg00077281	0.000416312	0.97155902	0.600884164	0.548545789	1	-8.716012568	15	58840596	F	I	LIPC	Body	opensea	Body-opensea		NA	NA
1506	cg00077285	-0.011434484	0.609484023	-1.178590489	0.239855192	1	-8.201803946	15	37427791	F	II		IGR	opensea	IGR-opensea		NA	TRUE		rs1401898
1507	cg00077297	-0.000982374	0.872762795	-0.163462516	0.870306794	1	-8.883774674	15	79505621	F	II		IGR	opensea	IGR-opensea		NA	TRUE			rs28484908
1508	cg00077312	0.000234848	0.974182067	0.286577665	0.774709815	1	-8.855955411	9	140311020	F	II	EXD3	5'UTR	island	5'UTR-island	chr9:140310894-140312457	NA	NA
1509	cg00077426	-0.000711317	0.949317559	-0.610436009	0.54221337	1	-8.710211569	5	463550	F	II	EXOC3	Body	shore	Body-shore	chr5:464887-465666	NA	NA
1510	cg00077450	0.001579921	0.934304401	0.714690167	0.475570537	1	-8.640971545	2	239361948	F	II		IGR	island	IGR-island	chr2:239361710-239361957	NA	NA			rs2922254
1511	cg00077457	-0.000308269	0.939500412	-0.159645783	0.873308973	1	-8.884393943	1	90460000	R	II	ZNF326	TSS1500	shore	TSS1500-shore	chr1:90460399-90461237	NA	NA
1512	cg00077547	0.000521485	0.957232769	0.445873316	0.656134392	1	-8.797396533	10	63170372	R	II	TMEM26	Body	opensea	Body-opensea		NA	NA
1513	cg00077566	-0.005008799	0.966459779	-1.39843295	0.163414074	1	-7.919459458	6	146051934	F	II	EPM2A	Body	shelf	Body-shelf	chr6:146055896-146056981	NA	NA
1514	cg00077567	0.0048956	0.810609383	1.505198038	0.133730897	1	-7.765272357	5	856030	R	II		IGR	opensea	IGR-opensea		NA	NA
1515	cg00077586	0.00039878	0.029249896	0.446502996	0.655680295	1	-8.797114591	21	18884876	R	I	CXADR	TSS1500	island	TSS1500-island	chr21:18884806-18886111	TRUE	NA			rs2849889
1516	cg00077606	0.002758565	0.06899957	0.844637871	0.399245583	1	-8.539493608	5	37248894	R	II	C5orf42	5'UTR	shore	5'UTR-shore	chr5:37248983-37249783	NA	NA
1517	cg00077877	0.000638783	0.910720053	0.324269168	0.746047376	1	-8.844397484	8	131414474	R	II	ASAP1	TSS1500	opensea	TSS1500-opensea		NA	NA
1518	cg00077898	-0.000353082	0.967289287	-0.623974747	0.53330117	1	-8.701833073	6	1081144	F	I	LOC285768	Body	opensea	Body-opensea		NA	NA
1519	cg00078025	-0.001740756	0.233260795	-0.225907982	0.821486142	1	-8.871565734	9	117159975	R	II		IGR	shore	IGR-shore	chr9:117160139-117161064	NA	NA
1520	cg00078085	-0.010564996	0.093106524	-1.999601064	0.04679348	1	-6.907447297	3	8810592	F	II	OXTR	5'UTR	island	5'UTR-island	chr3:8808961-8811280	NA	NA		rs73132856
1521	cg00078194	0.000291778	0.065840076	0.294676576	0.768523361	1	-8.853592131	11	46402949	R	I	MDK	TSS1500	island	TSS1500-island	chr11:46402624-46404139	NA	NA
1522	cg00078221	0.00470891	0.146988672	1.524633295	0.128810224	1	-7.736009304	5	139927754	R	I	EIF4EBP3	Body	shore	Body-shore	chr5:139927157-139927491	NA	TRUE
1523	cg00078245	-0.001833018	0.783058977	-0.532223101	0.595117323	1	-8.755027206	12	53579063	F	II	ZNF740	Body	shelf	Body-shelf	chr12:53574025-53575150	NA	NA
1524	cg00078259	-2.69E-05	0.97745615	-0.033410428	0.97337808	1	-8.896632498	6	2656232	F	II		IGR	opensea	IGR-opensea		NA	TRUE
1525	cg00078270	-0.000664458	0.949699406	-0.76806393	0.443286251	1	-8.601326763	7	2005255	R	I	MAD1L1	Body	shelf	Body-shelf	chr7:2007802-2008268	NA	NA
1526	cg00078299	-0.00843436	0.299403098	-1.833488243	0.068103145	1	-7.221875834	8	124284379	R	II	ZHX1	5'UTR	shore	5'UTR-shore	chr8:124286209-124287666	NA	NA			rs7014857
1527	cg00078318	-0.001367659	0.048612801	-0.859280365	0.391136414	1	-8.527005356	2	5837429	R	II	SOX11	3'UTR	island	3'UTR-island	chr2:5836068-5837643	TRUE	NA
1528	cg00078334	9.04E-05	0.067084635	0.064325429	0.948770468	1	-8.895115063	16	55513961	F	II	MMP2	Body	shore	Body-shore	chr16:55513220-55513526	TRUE	NA		rs17859840
1529	cg00078348	0.00898316	0.677666665	1.439560378	0.151436344	1	-7.86138137	11	113845487	F	II	HTR3A	TSS1500	opensea	TSS1500-opensea		NA	NA		rs35415126
1530	cg00078456	0.037058062	0.476732535	2.876419219	0.004424301	1	-4.819407688	1	1564422	R	II	MIB2	Body	island	Body-island	chr1:1564421-1570006	NA	NA
1531	cg00078513	0.009018232	0.621772996	1.266237081	0.206789142	1	-8.094927184	15	25488114	F	II	SNORD115-40	TSS1500	opensea	TSS1500-opensea		NA	NA		rs56055097
1532	cg00078746	0.003266918	0.950840054	2.67641155	0.008011075	1	-5.357969392	14	91700401	R	II	GPR68	Body	island	Body-island	chr14:91700081-91701238	NA	NA		rs61745752
1533	cg00078759	0.002448945	0.956411135	2.554276959	0.01132784	1	-5.668975908	16	1600969	R	I	IFT140	Body	shore	Body-shore	chr16:1598952-1599157	NA	NA
1534	cg00078857	-0.001475202	0.804924752	-0.446792142	0.655471819	1	-8.796984991	8	49426532	F	II		IGR	shore	IGR-shore	chr8:49427074-49427416	NA	NA
1535	cg00078911	-0.001789324	0.942717846	-1.305788008	0.193010644	1	-8.044226118	2	3192444	F	II		IGR	opensea	IGR-opensea		NA	NA			rs60294207
1536	cg00078940	0.000928032	0.037027217	0.906292927	0.365788518	1	-8.485468885	5	134734932	F	I	H2AFY	TSS200	island	TSS200-island	chr5:134734096-134735261	NA	NA	high-CpG:134762695-134763582
1537	cg00078968	0.000901108	0.036707079	0.733532646	0.464027304	1	-8.627300101	1	228225659	F	II	WNT3A	Body	island	Body-island	chr1:228225442-228225753	NA	NA
1538	cg00078996	0.028583733	0.775739498	2.275409004	0.023860317	1	-6.327582432	12	132293329	F	II		IGR	shore	IGR-shore	chr12:132293443-132293816	NA	NA
1539	cg00079023	0.013306725	0.623861581	2.127206281	0.034534458	1	-6.64808537	5	139492535	F	II	PURA	TSS1500	shore	TSS1500-shore	chr5:139492723-139492966	NA	NA
1540	cg00079056	0.000751328	0.92348399	0.357025182	0.721420754	1	-8.833195769	9	33239641	R	II	SUGT1P1	Body	opensea	Body-opensea		NA	NA
1541	cg00079169	0.000510893	0.954881979	0.472077342	0.637347114	1	-8.785327943	19	2811669	F	II	THOP1	Body	island	Body-island	chr19:2811638-2811868	NA	NA		rs71935598
1542	cg00079216	0.002415198	0.168079029	1.017823422	0.309898101	1	-8.378154606	12	6716557	F	I	CHD4	TSS200	island	TSS200-island	chr12:6716080-6716790	NA	NA	high-CpG:6586768-6586907
1543	cg00079219	0.002721218	0.123542362	0.721505602	0.471377072	1	-8.636067373	12	54360131	F	II	HOTAIR	Body	shore	Body-shore	chr12:54360374-54360660	NA	NA
1544	cg00079224	0.002205456	0.931141293	1.205208842	0.229438548	1	-8.170144656	16	29999710	F	II	TAOK2	3'UTR	shore	3'UTR-shore	chr16:29997636-29997849	NA	NA
1545	cg00079302	0.002100084	0.931100456	1.073559387	0.284215485	1	-8.319907969	19	1439985	F	II	RPS15	Body	island	Body-island	chr19:1439951-1440423	NA	NA
1546	cg00079375	0.004347276	0.948442757	3.57235639	0.000435998	1	-2.669871619	15	79125835	F	II		IGR	shore	IGR-shore	chr15:79122967-79124550	NA	NA		rs8032842
1547	cg00079388	0.001042534	0.952421996	0.886512161	0.376325416	1	-8.503213173	2	187355319	F	II	ZC3H15	Body	shelf	Body-shelf	chr2:187350497-187351609	NA	NA
1548	cg00079477	0.01670139	0.777531659	2.312847863	0.021670186	1	-6.243360149	12	57780204	F	II		IGR	opensea	IGR-opensea		NA	NA		rs4760306
1549	cg00079551	-0.000887649	0.578754343	-0.174531649	0.861610785	1	-8.881895974	2	40001222	R	II	THUMPD2	Body	opensea	Body-opensea		NA	TRUE
1550	cg00079563	0.000632608	0.024501191	0.763208915	0.446169765	1	-8.605050341	22	43253521	F	I	ARFGAP3	TSS200	island	TSS200-island	chr22:43252653-43253667	NA	NA
1551	cg00079638	2.74E-05	0.027108483	0.037529958	0.970097041	1	-8.89648573	15	45003652	R	I	B2M	TSS200	island	TSS200-island	chr15:45003460-45004345	NA	NA	high-CpG:42790883-42791467
1552	cg00079764	0.003145309	0.938213279	1.770825047	0.077997085	1	-7.33362814	6	27801552	R	II		IGR	shelf	IGR-shelf	chr6:27798990-27799427	NA	NA
1553	cg00079785	-0.000197375	0.910282857	-0.089595693	0.928691349	1	-8.893161678	8	48172764	R	I	KIAA0146	TSS1500	shore	TSS1500-shore	chr8:48172791-48172993	NA	NA
1554	cg00080012	0.000358508	0.012339263	0.944203682	0.346118236	1	-8.450375313	11	85955689	F	II	EED	TSS200	shore	TSS200-shore	chr11:85955808-85956517	NA	NA	high-CpG:85633210-85633948
1555	cg00080059	-0.000132547	0.046507973	-0.094586891	0.924730459	1	-8.892700012	20	61568856	F	II	DIDO1	5'UTR	island	5'UTR-island	chr20:61568678-61569916	NA	NA	high-CpG:61039230-61039352
1556	cg00080060	-0.00028827	0.892204069	-0.131378756	0.895597716	1	-8.888524978	7	3990670	F	II	SDK1	Body	opensea	Body-opensea		NA	NA
1557	cg00080068	0.001082097	0.955930662	0.924494198	0.356258491	1	-8.468798208	2	242929202	R	II		IGR	shore	IGR-shore	chr2:242929993-242930252	NA	NA
1558	cg00080081	-0.002820248	0.141025089	-0.886456023	0.376355586	1	-8.503262978	17	33701776	F	II	SLFN11	TSS1500	shore	TSS1500-shore	chr17:33700487-33700760	NA	NA
1559	cg00080118	-0.000538357	0.01516988	-1.062066636	0.289388875	1	-8.332169907	6	31126173	F	II	CCHCR1	TSS1500	island	TSS1500-island	chr6:31125894-31126561	NA	NA
1560	cg00080123	-0.000169309	0.010553499	-0.441855279	0.659035025	1	-8.799186278	5	176853446	R	II	GRK6	TSS1500	island	TSS1500-island	chr5:176852953-176854125	NA	NA
1561	cg00080125	0.011771228	0.600612561	1.597424027	0.111629927	1	-7.623148301	17	59490613	F	II	C17orf82	3'UTR	shore	3'UTR-shore	chr17:59488115-59490485	NA	NA
1562	cg00080188	0.002404523	0.873911992	1.026388407	0.305854098	1	-8.369403697	10	21558201	R	II		IGR	opensea	IGR-opensea		NA	TRUE		rs12266119
1563	cg00080252	-0.0033428	0.897551817	-1.316706856	0.189329206	1	-8.02995865	8	117948764	R	II		IGR	shore	IGR-shore	chr8:117950472-117950717	NA	NA
1564	cg00080312	-0.00042332	0.032601933	-0.682032021	0.495947814	1	-8.663828348	3	45730181	R	II	SACM1L	TSS1500	shore	TSS1500-shore	chr3:45730615-45731294	NA	NA
1565	cg00080682	-0.003450959	0.894662165	-1.608426094	0.109199358	1	-7.605642419	22	51176543	R	II	ACR	TSS200	opensea	TSS200-opensea		NA	NA			rs75020145
1566	cg00080706	0.00534535	0.947431984	2.52964145	0.012129694	1	-5.730052606	14	69725831	R	II	GALNTL1	TSS1500	shore	TSS1500-shore	chr14:69726250-69728393	NA	NA
1567	cg00080972	0.020159012	0.246206268	1.403578312	0.161877352	1	-7.912283881	5	178986291	F	II	RUFY1	TSS1500	shore	TSS1500-shore	chr5:178986513-178986999	NA	NA
1568	cg00080987	0.004187614	0.50246642	0.656844843	0.511978391	1	-8.680729391	3	126937362	R	II		IGR	opensea	IGR-opensea		NA	NA	low-CpG:128420050-128420110
1569	cg00081019	0.001036027	0.968518996	1.804504372	0.072542152	1	-7.274033793	1	243658800	F	I	SDCCAG8	Body	opensea	Body-opensea		NA	NA
1570	cg00081046	0.004676752	0.914402091	1.597208389	0.111677991	1	-7.62349024	2	170677497	F	II	METTL5	Body	shelf	Body-shelf	chr2:170681219-170681587	NA	NA
1571	cg00081087	0.009440375	0.676934974	1.631192847	0.104303637	1	-7.569044747	7	34873912	R	II	AAA1	Body	opensea	Body-opensea		NA	NA
1572	cg00081105	0.003552445	0.911452625	1.87950042	0.061519662	1	-7.137420741	3	161391765	F	II		IGR	opensea	IGR-opensea		NA	TRUE
1573	cg00081251	0.00307252	0.036717876	2.850818228	0.004782337	1	-4.890356084	1	45965679	R	II	CCDC163P	TSS200	island	TSS200-island	chr1:45965586-45966049	NA	NA
1574	cg00081324	0.005725017	0.655345864	1.61297427	0.10820697	1	-7.598371337	17	48201233	F	II	SAMD14	Body	opensea	Body-opensea		TRUE	TRUE
1575	cg00081347	0.000671987	0.958382406	0.981026699	0.327674731	1	-8.414923538	17	78188837	F	I	SGSH	Body	island	Body-island	chr17:78188803-78189010	NA	NA
1576	cg00081404	-0.001917206	0.919580407	-0.928510138	0.354177193	1	-8.465075692	2	106957722	F	II		IGR	shore	IGR-shore	chr2:106959115-106959526	NA	NA		rs79096468
1577	cg00081417	-0.000470526	0.920534674	-0.181067025	0.856484384	1	-8.880729005	6	140400137	R	II		IGR	opensea	IGR-opensea		NA	TRUE
1578	cg00081439	-0.000231946	0.568215374	-0.022526818	0.982048471	1	-8.896938246	10	743761	F	II		IGR	shore	IGR-shore	chr10:743240-743479	NA	NA
1579	cg00081445	0.000261739	0.033282461	0.313924835	0.753880442	1	-8.847711411	6	160941119	F	II		IGR	opensea	IGR-opensea		NA	NA		rs73784268
1580	cg00081465	-0.000366409	0.720622664	-0.114906498	0.908625748	1	-8.890562269	18	77383609	F	I		IGR	shelf	IGR-shelf	chr18:77386827-77387050	NA	NA		rs9950828	rs9950739
1581	cg00081574	0.001528951	0.03924585	1.291697862	0.197839244	1	-8.062464616	2	222437836	R	II	EPHA4	TSS1500	island	TSS1500-island	chr2:222436034-222438941	NA	NA
1582	cg00081602	0.001233246	0.968962745	1.143556756	0.254070558	1	-8.242408135	5	72922957	R	II	RGNEF	5'UTR	shore	5'UTR-shore	chr5:72921593-72922527	NA	NA
1583	cg00081666	0.000138133	0.031496397	0.130478221	0.896309256	1	-8.888643398	6	83777345	R	I	DOPEY1	TSS200	island	TSS200-island	chr6:83777271-83777690	NA	NA			rs73481076
1584	cg00081714	-0.003183228	0.916422847	-1.22917877	0.220339241	1	-8.141038466	5	116306180	R	II		IGR	opensea	IGR-opensea		NA	TRUE
1585	cg00081729	0.021076987	0.71939118	1.582335025	0.115033049	1	-7.64696622	1	240656737	F	II	GREM2	Body	shore	Body-shore	chr1:240656253-240656720	TRUE	NA			rs17857321
1586	cg00081799	-0.000726376	0.933367594	-0.593550365	0.553432577	1	-8.720404627	1	6390793	F	I	ACOT7	Body	opensea	Body-opensea		TRUE	NA
1587	cg00081827	-0.001810487	0.972189749	-1.657561035	0.09885459	1	-7.526030627	2	24396224	F	II		IGR	shore	IGR-shore	chr2:24397645-24398194	NA	NA		rs5829918
1588	cg00081919	0.007843278	0.729339342	2.825874046	0.005156389	1	-4.95891816	2	43187471	F	II		IGR	opensea	IGR-opensea		NA	TRUE
1589	cg00081935	-0.001444297	0.054574921	-0.721821111	0.471183441	1	-8.635839221	12	3186906	R	II	TSPAN9	5'UTR	island	5'UTR-island	chr12:3186011-3186968	NA	NA
1590	cg00081975	-0.000519428	0.068783956	-0.256646681	0.797695292	1	-8.864118298	17	48712370	R	I	ABCC3	Body	island	Body-island	chr17:48712050-48712705	TRUE	NA
1591	cg00082140	-0.000790143	0.487964059	-0.113393531	0.909823661	1	-8.89073573	5	179816766	F	II		IGR	island	IGR-island	chr5:179816662-179817005	NA	TRUE
1592	cg00082178	0.001216999	0.961079658	1.221142639	0.223360363	1	-8.150859572	6	169625414	F	II	THBS2	Body	shelf	Body-shelf	chr6:169622297-169622520	NA	NA
1593	cg00082182	0.001509783	0.051412131	0.901558927	0.368293216	1	-8.489750884	1	93914865	R	II	FNBP1L	Body	shore	Body-shore	chr1:93913636-93914524	NA	NA
1594	cg00082219	0.006451415	0.289644106	1.069724173	0.28593483	1	-8.324014384	2	219846299	R	II	FEV	3'UTR	island	3'UTR-island	chr2:219846291-219847137	NA	NA
1595	cg00082235	-0.000392796	0.027275401	-0.603541065	0.546780704	1	-8.71440814	12	6664536	F	II	IFFO1	1stExon	island	1stExon-island	chr12:6664425-6665336	NA	NA		rs7965594
1596	cg00082285	0.003791778	0.893504496	0.993933446	0.321365	1	-8.402179273	1	1097270	R	II		IGR	shore	IGR-shore	chr1:1098043-1100584	NA	NA
1597	cg00082384	0.001138398	0.661064608	0.109612675	0.912818106	1	-8.891159153	3	52516316	F	I	NISCH	Body	opensea	Body-opensea		TRUE	NA
1598	cg00082411	0.000758597	0.976045259	1.028408312	0.304905546	1	-8.367329362	7	99034370	R	II	PTCD1	5'UTR	shore	5'UTR-shore	chr7:99036099-99036892	NA	NA
1599	cg00082426	-0.000397696	0.023200809	-0.825393253	0.410057051	1	-8.5555826	2	61763737	R	II	XPO1	5'UTR	shore	5'UTR-shore	chr2:61765406-61766091	TRUE	NA
1600	cg00082491	-0.000581345	0.028784498	-0.589582472	0.556085459	1	-8.722758504	6	31633028	F	I	BAT4	5'UTR	island	5'UTR-island	chr6:31632815-31634093	NA	NA	high-CpG:31740525-31741659
1601	cg00082497	0.002619851	0.056669055	1.691925119	0.092099189	1	-7.468963974	1	32802133	F	I	MARCKSL1	TSS1500	island	TSS1500-island	chr1:32800859-32802229	TRUE	NA
1602	cg00082656	0.002870442	0.896689793	0.752494332	0.452571336	1	-8.613184834	7	104943515	F	II	SRPK2	Body	shore	Body-shore	chr7:104941752-104941978	NA	NA
1603	cg00082664	0.00332748	0.063475432	1.40170444	0.162435729	1	-7.914900126	4	154710796	F	II	SFRP2	TSS1500	island	TSS1500-island	chr4:154709512-154710827	NA	NA
1604	cg00082713	0.00070198	0.033773959	0.8695696	0.385498828	1	-8.518102373	3	44038484	F	II		IGR	island	IGR-island	chr3:44036407-44041104	TRUE	NA
1605	cg00082729	-0.010585151	0.84576469	-0.981664149	0.327361212	1	-8.414297987	4	54630659	R	II		IGR	opensea	IGR-opensea		NA	TRUE			rs11133288
1606	cg00082770	0.016283271	0.597690791	2.419685423	0.016359664	1	-5.995839474	2	200332739	R	II	FLJ32063	TSS200	shore	TSS200-shore	chr2:200333687-200334172	NA	NA
1607	cg00082787	-0.001858709	0.952234177	-1.188585833	0.235904994	1	-8.189997523	22	29424662	R	II	ZNRF3	Body	shore	Body-shore	chr22:29426510-29426843	NA	NA			rs7292372
1608	cg00082833	9.35E-05	0.964605179	0.126156725	0.899724962	1	-8.889200338	16	1561275	R	I	IFT140	Body	shore	Body-shore	chr16:1559965-1560194	TRUE	NA
1609	cg00082874	0.005775515	0.132633026	1.708286543	0.089016654	1	-7.441392664	20	44660920	R	II	SLC12A5	Body	island	Body-island	chr20:44660342-44660948	NA	NA
1610	cg00082897	0.004118388	0.857729364	0.954694082	0.34079732	1	-8.440412534	22	50967392	R	II	TYMP	Body	island	Body-island	chr22:50963608-50970768	NA	NA
1611	cg00082912	-0.009276809	0.566735296	-1.703898433	0.089835055	1	-7.4488126	17	52194268	R	II		IGR	opensea	IGR-opensea		NA	TRUE
1612	cg00082939	0.016202034	0.607476039	1.861873839	0.06397615	1	-7.170013796	10	77165293	F	II	C10orf41	Body	island	Body-island	chr10:77155128-77169600	NA	NA
1613	cg00082954	-0.001266115	0.956312174	-0.830806334	0.40699845	1	-8.551094367	6	136878319	R	II	MAP3K5	3'UTR	opensea	3'UTR-opensea		NA	NA
1614	cg00083018	0.003721815	0.225324727	0.61746005	0.537580303	1	-8.705887577	6	101840329	R	II		IGR	shore	IGR-shore	chr6:101841425-101841905	NA	NA
1615	cg00083042	0.001530798	0.9554612	0.980601912	0.327883764	1	-8.415340171	10	30404617	R	II		IGR	opensea	IGR-opensea		NA	NA
1616	cg00083059	0.002611264	0.063850591	1.164037355	0.245690232	1	-8.218817984	6	39902348	R	II	MOCS1	TSS200	shore	TSS200-shore	chr6:39901852-39902299	TRUE	NA
1617	cg00083072	0.000461412	0.958163487	0.390222369	0.696755832	1	-8.820745543	11	65415190	F	II	SIPA1	Body	island	Body-island	chr11:65413778-65415203	NA	NA
1618	cg00083139	-0.001418452	0.026694415	-1.360604756	0.175053619	1	-7.97141866	2	198380745	F	I	MOBKL3	5'UTR	island	5'UTR-island	chr2:198380423-198381301	NA	NA
1619	cg00083188	-0.007202845	0.154794652	-1.788743822	0.075054384	1	-7.302057213	10	79314844	F	II	KCNMA1	Body	opensea	Body-opensea		NA	TRUE		rs77993913
1620	cg00083193	0.004731862	0.849360047	1.817964707	0.070451832	1	-7.249911479	15	65337425	F	II	OSTBETA	TSS1500	opensea	TSS1500-opensea		NA	NA
1621	cg00083194	0.000375104	0.018371816	0.757808078	0.449390058	1	-8.609164946	12	32832920	F	II	DNM1L	Body	island	Body-island	chr12:32832130-32832978	NA	NA
1622	cg00083206	0.042923896	0.621164862	2.381259775	0.018119941	1	-6.086085415	6	110721305	R	II	DDO	Body	island	Body-island	chr6:110721059-110721630	NA	NA
1623	cg00083223	-0.00119364	0.922612609	-0.527922393	0.598093938	1	-8.757314037	13	112606342	F	II		IGR	opensea	IGR-opensea		NA	NA			rs2181348
1624	cg00083262	0.001011385	0.090960457	0.5211324	0.602807247	1	-8.76088683	1	157125526	R	II		IGR	opensea	IGR-opensea		NA	TRUE
1625	cg00083265	-0.000742532	0.971481223	-0.82386432	0.410923443	1	-8.556845027	7	4820880	R	II	KIAA0415	Body	shelf	Body-shelf	chr7:4823506-4824097	NA	NA
1626	cg00083535	0.000444001	0.947737301	0.571787793	0.568059007	1	-8.733121293	8	140871048	R	I	TRAPPC9	Body	opensea	Body-opensea		NA	NA
1627	cg00083616	0.004106916	0.900060191	2.360846651	0.019121366	1	-6.133469822	19	35981371	F	II	KRTDAP	TSS200	opensea	TSS200-opensea		NA	NA
1628	cg00083652	-0.000139136	0.977295147	-0.252224518	0.801106848	1	-8.865248107	1	89739339	F	I	GBP5	TSS1500	opensea	TSS1500-opensea		NA	NA
1629	cg00083659	-0.00173116	0.058639719	-0.853084354	0.394555467	1	-8.532315814	22	37404577	F	II	C22orf33	TSS1500	opensea	TSS1500-opensea		NA	NA
1630	cg00083685	0.002653825	0.924894009	0.861948121	0.389669901	1	-8.524707129	21	43767586	F	II	TFF2	Body	opensea	Body-opensea		NA	NA
1631	cg00083790	0.009074063	0.825816843	1.639970715	0.102463602	1	-7.554800215	12	132944010	F	I		IGR	opensea	IGR-opensea		TRUE	NA		rs28421229
1632	cg00083801	-0.00097472	0.955998069	-0.952128458	0.342093752	1	-8.442859203	17	4448531	F	I	MYBBP1A	Body	opensea	Body-opensea		NA	NA
1633	cg00083833	0.003314644	0.29231962	0.606722483	0.544670894	1	-8.71247769	16	50583273	F	II	NKD1	Body	island	Body-island	chr16:50583175-50583465	NA	NA
1634	cg00083937	0.019982755	0.72824453	3.092371151	0.002246898	1	-4.197680843	22	51039805	R	II	MAPK8IP2	Body	shore	Body-shore	chr22:51038494-51039752	NA	NA
1635	cg00083959	0.003481622	0.917523554	0.914726855	0.361352832	1	-8.477785082	15	51243589	R	II	AP4E1	Body	opensea	Body-opensea		NA	NA
1636	cg00083993	0.00319363	0.888501956	1.274973883	0.203685237	1	-8.083859478	5	146133678	F	II	PPP2R2B	Body	opensea	Body-opensea		NA	TRUE
1637	cg00084094	0.00179981	0.039213246	1.519710913	0.130042887	1	-7.743455533	12	109096204	R	II	CORO1C	5'UTR	opensea	5'UTR-opensea		NA	TRUE
1638	cg00084131	0.003695541	0.935686598	1.006858991	0.315126686	1	-8.389251038	3	69025488	R	II	C3orf64	3'UTR	opensea	3'UTR-opensea		NA	NA
1639	cg00084184	0.002475837	0.905884806	1.447067649	0.149324542	1	-7.850601718	4	10019009	R	II	SLC2A9	Body	shore	Body-shore	chr4:10020481-10021026	NA	NA
1640	cg00084202	0.003356768	0.697183741	1.143801003	0.25396945	1	-8.242129241	8	143360290	F	II	TSNARE1	Body	shore	Body-shore	chr8:143361313-143361642	NA	NA			rs75013726
1641	cg00084271	-0.002993667	0.596291722	-0.08534029	0.93206974	1	-8.893535528	1	160121487	R	II	ATP1A4	1stExon	opensea	1stExon-opensea		NA	NA
1642	cg00084338	-0.01961117	0.5450137	-1.134859732	0.257689156	1	-8.252300482	6	170595920	F	I	DLL1	Body	shore	Body-shore	chr6:170597246-170597499	NA	NA			rs7759322
1643	cg00084347	0.003473599	0.760053773	0.789572576	0.430641434	1	-8.584548171	12	124393913	F	II	DNAH10	Body	opensea	Body-opensea		NA	NA
1644	cg00084398	0.006635324	0.75238487	2.03784848	0.042781416	1	-6.831327262	6	43249983	R	II	TTBK1	Body	shore	Body-shore	chr6:43251671-43252018	NA	NA
1645	cg00084432	-0.000234819	0.970422286	-0.239612606	0.810857322	1	-8.868362496	13	36944471	F	II	SPG20	TSS200	opensea	TSS200-opensea		NA	NA
1646	cg00084435	0.000460141	0.91218717	0.270575826	0.786975098	1	-8.860431317	5	195276	R	II	LRRC14B	Body	island	Body-island	chr5:195087-195323	NA	NA
1647	cg00084577	0.011899778	0.515139834	2.36258893	0.019034031	1	-6.129440638	16	30721139	R	II	SNORA30	TSS1500	opensea	TSS1500-opensea		NA	NA
1648	cg00084604	-0.003461817	0.945597469	-2.071806411	0.039468474	1	-6.762581341	6	40929496	F	II		IGR	opensea	IGR-opensea		NA	TRUE		rs77465187
1649	cg00084643	-0.002588474	0.902011874	-0.599190152	0.549672665	1	-8.717031851	5	125936116	F	II	PHAX	TSS1500	shore	TSS1500-shore	chr5:125936522-125937100	NA	NA
1650	cg00084687	-0.000831524	0.028119963	-1.370609232	0.171916348	1	-7.957813116	7	92076896	F	I	GATAD1	1stExon	island	1stExon-island	chr7:92076699-92077395	NA	NA	high-CpG:91914692-91915298	rs13246610
1651	cg00084720	-0.004602021	0.813102932	-1.320825054	0.18795432	1	-8.024547108	8	94527855	R	II		IGR	opensea	IGR-opensea		NA	TRUE
1652	cg00084770	0.000287333	0.121457156	0.064979226	0.948250509	1	-8.895072607	10	88149210	R	II		IGR	shore	IGR-shore	chr10:88149266-88149738	TRUE	NA			rs75749298
1653	cg00084798	0.006602623	0.901654698	3.010216311	0.002920521	1	-4.439084619	8	142841965	F	I		IGR	island	IGR-island	chr8:142841912-142842157	NA	NA		rs36077428
1654	cg00084958	0.002087519	0.953024893	2.044253386	0.042139028	1	-6.818444512	2	68882355	R	II	PROKR1	Body	island	Body-island	chr2:68882342-68882574	NA	NA
1655	cg00085013	0.010179131	0.415997331	2.821190961	0.005229514	1	-4.971727795	3	14871570	F	II	FGD5	Body	opensea	Body-opensea		NA	TRUE
1656	cg00085029	-0.001061346	0.034502365	-1.002282251	0.317326355	1	-8.393847657	11	36398393	F	II	PRR5L	5'UTR	island	5'UTR-island	chr11:36397926-36399398	NA	NA
1657	cg00085061	0.003762794	0.898149461	1.378614041	0.169436806	1	-7.946856466	21	43161624	R	II	RIPK4	Body	island	Body-island	chr21:43160916-43161948	NA	NA
1658	cg00085123	0.001967093	0.169112683	0.410287534	0.682000823	1	-8.81268471	2	8723906	F	II		IGR	island	IGR-island	chr2:8723855-8724093	TRUE	TRUE
1659	cg00085199	-0.001215084	0.929640515	-0.738826592	0.460812633	1	-8.623395298	8	141106596	F	II	TRAPPC9	Body	shore	Body-shore	chr8:141107837-141110984	NA	NA
1660	cg00085256	0.000561953	0.959668691	0.549203087	0.58343217	1	-8.745817627	2	218251446	R	II	DIRC3	Body	opensea	Body-opensea		NA	TRUE
1661	cg00085281	0.005417262	0.89495206	3.110135772	0.002121528	1	-4.144698389	7	2055099	R	II	MAD1L1	Body	shore	Body-shore	chr7:2054060-2054386	NA	NA
1662	cg00085403	0.00021371	0.012928342	0.519797238	0.603736033	1	-8.761583944	1	144932207	F	I	PDE4DIP	TSS200	island	TSS200-island	chr1:144931339-144932626	NA	NA		rs2798892
1663	cg00085416	0.014853688	0.438482734	1.268261362	0.206066921	1	-8.092369516	8	74660265	R	II	STAU2	TSS1500	shore	TSS1500-shore	chr8:74658490-74659828	NA	NA
1664	cg00085430	0.006106954	0.808755199	1.396506525	0.163992264	1	-7.922139339	17	3031874	R	II	OR1G1	TSS1500	opensea	TSS1500-opensea		NA	NA
1665	cg00085434	0.002236611	0.166359971	0.414295295	0.67906809	1	-8.811026318	11	14927489	R	II		IGR	island	IGR-island	chr11:14926471-14927770	NA	NA
1666	cg00085438	0.002599213	0.510952996	0.58064273	0.562085253	1	-8.728004162	3	152049980	F	II	MBNL1	Body	opensea	Body-opensea		NA	TRUE
1667	cg00085448	0.000903336	0.0353906	1.337055298	0.182607951	1	-8.003057779	12	113416442	F	II	OAS2	1stExon	opensea	1stExon-opensea		TRUE	TRUE
1668	cg00085486	-0.00078094	0.881805545	-0.276367821	0.782529255	1	-8.858840894	7	84812539	R	II		IGR	shelf	IGR-shelf	chr7:84814839-84816242	NA	NA
1669	cg00085493	-0.000534901	0.152557473	-0.170282638	0.864946908	1	-8.882631682	1	208040203	R	II		IGR	shore	IGR-shore	chr1:208041862-208042718	NA	NA
1670	cg00085619	-0.000888328	0.076703269	-0.233263891	0.815776924	1	-8.869869843	7	155252748	F	II	EN2	Body	shore	Body-shore	chr7:155246390-155251955	NA	TRUE		rs73494123
1671	cg00085732	0.005776339	0.840136302	2.480181504	0.013894011	1	-5.850988457	17	26800820	F	II	SLC13A2	1stExon	opensea	1stExon-opensea		NA	NA
1672	cg00085747	0.001764117	0.946344951	1.692396477	0.092009191	1	-7.468173284	17	3764113	R	II	CAMKK1	3'UTR	opensea	3'UTR-opensea		NA	NA
1673	cg00085790	0.00544292	0.887705608	2.789881275	0.005743136	1	-5.056861618	1	211722100	F	II		IGR	opensea	IGR-opensea		NA	TRUE
1674	cg00085830	-0.001289373	0.02920572	-1.816209412	0.070721567	1	-7.25306701	1	182808254	F	II	DHX9	TSS200	shore	TSS200-shore	chr1:182808312-182809122	NA	NA
1675	cg00085889	0.012089415	0.629654162	3.43315623	0.000714745	1	-3.133334948	3	12921526	R	II		IGR	shelf	IGR-shelf	chr3:12917391-12918016	NA	NA
1676	cg00086113	0.003532733	0.922276338	1.990805948	0.047759868	1	-6.924754831	15	75760823	F	II	PTPN9	3'UTR	opensea	3'UTR-opensea		NA	NA		rs78787156
1677	cg00086171	-0.001455714	0.950846287	-0.670718569	0.503114816	1	-8.671498215	12	56269767	F	II		IGR	opensea	IGR-opensea		NA	TRUE
1678	cg00086243	-0.013552651	0.292060198	-1.660823284	0.098196641	1	-7.520662207	1	1142405	F	II	TNFRSF18	TSS1500	shore	TSS1500-shore	chr1:1141670-1142150	NA	NA		rs11466670
1679	cg00086266	-0.001811213	0.029382816	-2.5769975	0.010630678	1	-5.612152953	1	1242895	R	I	PUSL1	TSS1500	island	TSS1500-island	chr1:1242400-1245185	NA	NA
1680	cg00086283	0.00140669	0.926590828	1.097087184	0.273822193	1	-8.294398298	7	158409247	R	I		IGR	opensea	IGR-opensea		NA	TRUE
1681	cg00086334	0.005115447	0.910895848	2.786746292	0.005797009	1	-5.065337237	16	88904832	R	II	GALNS	Body	shore	Body-shore	chr16:88905509-88905750	TRUE	NA
1682	cg00086346	-0.001861444	0.767450272	-0.301137503	0.763598704	1	-8.851659631	19	3908136	R	II	ATCAY	Body	island	Body-island	chr19:3907689-3908398	NA	NA
1683	cg00086429	0.006022035	0.763047054	2.066645872	0.03995735	1	-6.77309895	2	206566025	R	II	NRP2	Body	opensea	Body-opensea		NA	TRUE
1684	cg00086493	0.014876351	0.700778879	2.666034133	0.008254322	1	-5.384924061	19	51535348	F	II	KLK12	Body	island	Body-island	chr19:51535218-51535475	NA	NA
1685	cg00086577	0.004153879	0.633481653	0.890039367	0.374432836	1	-8.500077576	6	32122894	F	II	PPT2	Body	shore	Body-shore	chr6:32121829-32122529	NA	NA		rs62402749
1686	cg00086670	-0.002229912	0.07826572	-0.734403574	0.463497583	1	-8.626659626	10	104629122	R	II	AS3MT	TSS200	island	TSS200-island	chr10:104629038-104629479	TRUE	TRUE
1687	cg00086710	-0.003105183	0.157590919	-0.833734175	0.405349832	1	-8.548654612	4	89204074	F	II	PPM1K	5'UTR	shore	5'UTR-shore	chr4:89204952-89206069	NA	NA		rs17732955
1688	cg00086730	0.002306377	0.88037895	1.318825718	0.188620881	1	-8.027176424	16	88782159	R	II	FAM38A	Body	island	Body-island	chr16:88781806-88782517	NA	NA
1689	cg00086871	0.000208886	0.018559374	0.238336272	0.811845752	1	-8.868668779	4	6988644	F	II	TBC1D14	Body	island	Body-island	chr4:6988305-6989373	NA	NA		rs1048009
1690	cg00087005	-0.000551271	0.068594317	-0.254546793	0.799314807	1	-8.864657241	10	126848218	F	I	CTBP2	5'UTR	island	5'UTR-island	chr10:126847224-126851327	NA	NA
1691	cg00087067	0.005895648	0.680357172	1.430498309	0.15401594	1	-7.874320271	5	5265509	F	I	ADAMTS16	Body	opensea	Body-opensea		NA	TRUE		rs2913663
1692	cg00087073	-0.00223988	0.88238574	-0.673644772	0.501255817	1	-8.669526667	2	71225672	R	II		IGR	shelf	IGR-shelf	chr2:71221520-71222299	NA	NA
1693	cg00087098	-2.98E-05	0.028717176	-0.042627969	0.966037394	1	-8.896280502	4	76598919	F	II	G3BP2	TSS1500	island	TSS1500-island	chr4:76597635-76598920	NA	NA
1694	cg00087153	-0.003222307	0.887385405	-0.682050305	0.495936276	1	-8.66381585	2	48756079	R	II		IGR	shore	IGR-shore	chr2:48757211-48757785	NA	NA
1695	cg00087182	-0.001476017	0.906115354	-0.548913263	0.583630713	1	-8.745977241	22	24302043	F	I	GSTT2B	Body	shore	Body-shore	chr22:24303118-24303844	NA	NA
1696	cg00087195	0.00069983	0.011830062	1.168602234	0.243849265	1	-8.213503661	5	7869293	R	I	MTRR	1stExon	island	1stExon-island	chr5:7868863-7869840	NA	NA	high-CpG:7922246-7922316
1697	cg00087273	0.000603656	0.016723702	0.952934495	0.341686113	1	-8.442091241	1	17386292	R	II		IGR	opensea	IGR-opensea		TRUE	TRUE
1698	cg00087274	0.00458531	0.865539322	2.545193522	0.011617807	1	-5.691560581	3	124856760	R	II	SLC12A8	Body	shelf	Body-shelf	chr3:124860569-124861019	TRUE	NA
1699	cg00087298	0.001695972	0.025241576	2.4110582	0.016741142	1	-6.01622046	7	33149137	F	I	RP9	TSS200	island	TSS200-island	chr7:33148607-33149317	TRUE	NA		rs10264369
1700	cg00087301	-0.000594615	0.025165759	-0.996598499	0.320072153	1	-8.399527211	2	130939476	F	I	SMPD4	5'UTR	island	5'UTR-island	chr2:130938840-130940428	NA	NA
1701	cg00087316	0.008930588	0.276297607	1.524609476	0.128816167	1	-7.736045393	4	180978709	F	II		IGR	shore	IGR-shore	chr4:180979038-180980619	NA	NA		rs62334520
1702	cg00087368	0.00073519	0.213894305	0.113136024	0.910027567	1	-8.890765024	6	100896392	R	II	SIM1	Body	shore	Body-shore	chr6:100897080-100897621	NA	TRUE
1703	cg00087417	0.001216436	0.025117382	1.201962679	0.230691241	1	-8.174042928	6	35887678	F	II	SRPK1	Body	shore	Body-shore	chr6:35888479-35889060	NA	NA
1704	cg00087420	-0.001113547	0.961134841	-1.013130925	0.312128699	1	-8.382918169	1	34090941	R	II	CSMD2	Body	shore	Body-shore	chr1:34090605-34090854	NA	NA
1705	cg00087425	7.51E-06	0.083262416	0.003431501	0.997265224	1	-8.897187186	7	22766829	R	II	IL6	5'UTR	opensea	5'UTR-opensea		TRUE	TRUE
1706	cg00087482	0.000899036	0.970056335	0.799671377	0.424777856	1	-8.576511296	7	99800121	R	II	GATS	Body	opensea	Body-opensea		NA	TRUE
1707	cg00087511	-0.001414821	0.901956424	-0.729733273	0.466342147	1	-8.630085288	1	9069875	R	II	SLC2A7	Body	opensea	Body-opensea		NA	NA
1708	cg00087546	0.002304629	0.943104476	1.920588619	0.056097538	1	-7.060291774	1	3308286	F	II	PRDM16	Body	shore	Body-shore	chr1:3310102-3311035	NA	NA		rs59502330
1709	cg00087568	0.003147391	0.939208957	2.527460699	0.012203058	1	-5.735432281	16	560280	F	II	RAB11FIP3	Body	island	Body-island	chr16:560020-560281	NA	NA
1710	cg00087601	-0.000274806	0.763278604	-0.076750105	0.938893234	1	-8.894234787	21	35747094	R	II	FAM165B	TSS1500	shore	TSS1500-shore	chr21:35747326-35748122	NA	NA			rs73355790
1711	cg00087645	0.003566645	0.950895195	3.098979895	0.00219948	1	-4.178002898	6	157040279	F	II		IGR	shore	IGR-shore	chr6:157040983-157041385	NA	NA
1712	cg00087728	-0.000189163	0.021238482	-0.211334953	0.832824737	1	-8.874765135	6	33385262	F	II	CUTA	Body	shore	Body-shore	chr6:33385678-33386262	NA	NA
1713	cg00087735	0.000883371	0.926790883	0.389432189	0.69733931	1	-8.821054726	1	8390233	R	I	SLC45A1	Body	island	Body-island	chr1:8390202-8390800	NA	NA
1714	cg00087792	0.000648697	0.970402221	0.482443992	0.62997806	1	-8.780363629	16	4000986	F	II		IGR	opensea	IGR-opensea		TRUE	NA
1715	cg00087898	-0.000840485	0.964984869	-0.637693468	0.524347182	1	-8.693156406	6	33253643	R	II	WDR46	Body	shelf	Body-shelf	chr6:33256539-33256973	NA	NA
1716	cg00087906	-8.51E-05	0.024429766	-0.088250043	0.929759532	1	-8.893281864	16	55513415	F	I	MMP2	1stExon	island	1stExon-island	chr16:55513220-55513526	TRUE	NA		rs41503347
1717	cg00087963	0.009073867	0.872001929	1.528967134	0.127732529	1	-7.729433872	16	51169437	R	II		IGR	shore	IGR-shore	chr16:51168266-51169110	NA	TRUE
1718	cg00087971	-0.000747571	0.964420678	-0.593355132	0.553562961	1	-8.720520814	6	52225096	F	II		IGR	shore	IGR-shore	chr6:52226753-52228006	NA	NA
1719	cg00088007	-0.003911614	0.204771986	-0.552263182	0.581337802	1	-8.744127225	8	41504566	F	II	NKX6-3	Body	shore	Body-shore	chr8:41503916-41504266	NA	TRUE
1720	cg00088026	0.000577685	0.042894392	0.52783125	0.598157094	1	-8.757362301	12	117628347	F	I	FBXO21	TSS200	island	TSS200-island	chr12:117627650-117628488	NA	NA
1721	cg00088033	-0.000616987	0.029613201	-0.955989637	0.340143871	1	-8.439174567	17	35969707	R	II	SYNRG	TSS1500	island	TSS1500-island	chr17:35968980-35969757	NA	NA
1722	cg00088042	0.000636421	0.029702083	0.69311526	0.488980198	1	-8.65619069	10	103892309	F	II	PPRC1	TSS1500	shore	TSS1500-shore	chr10:103892659-103893590	NA	NA
1723	cg00088079	-0.004750956	0.92410621	-2.2778495	0.023711874	1	-6.322132207	6	16622634	F	II	ATXN1	5'UTR	opensea	5'UTR-opensea		NA	TRUE		rs7748637
1724	cg00088130	0.003096724	0.097970978	0.903053034	0.367501545	1	-8.488401837	3	137482267	F	II	SOX14	TSS1500	shore	TSS1500-shore	chr3:137482964-137484454	NA	TRUE
1725	cg00088148	0.001523746	0.920157061	0.734110267	0.463675942	1	-8.626875407	2	27344405	F	II		IGR	shore	IGR-shore	chr2:27346380-27346766	NA	NA
1726	cg00088183	0.001599989	0.183227195	0.294641832	0.76854987	1	-8.853602409	1	91185168	R	II		IGR	island	IGR-island	chr1:91185156-91185577	NA	NA
1727	cg00088227	-0.00054514	0.024305477	-0.975690665	0.330306859	1	-8.420144159	7	127225777	R	I	GCC1	TSS200	island	TSS200-island	chr7:127225200-127225950	NA	NA
1728	cg00088299	0.000659692	0.016420992	1.358343203	0.175768737	1	-7.974480672	4	2538934	R	I		IGR	island	IGR-island	chr4:2537098-2539421	NA	NA
1729	cg00088410	0.008665422	0.921138024	3.113537634	0.002098269	1	-4.134520773	3	72621886	R	II		IGR	opensea	IGR-opensea		NA	NA
1730	cg00088428	0.002551946	0.876506618	0.619884497	0.535985795	1	-8.704383646	6	112668522	R	II	RFPL4B	TSS200	opensea	TSS200-opensea		NA	NA
1731	cg00088464	0.003200533	0.951700818	2.97062669	0.003307435	1	-4.553280679	3	128780893	F	I	GP9	Body	opensea	Body-opensea		NA	NA
1732	cg00088504	0.000642509	0.954779743	0.367986985	0.713242512	1	-8.829206846	10	120765398	R	II		IGR	opensea	IGR-opensea		NA	TRUE
1733	cg00088507	0.000783686	0.974496192	1.016096822	0.310717612	1	-8.379909891	15	29499242	F	II	FAM189A1	Body	opensea	Body-opensea		NA	NA
1734	cg00088688	0.018008984	0.706003927	1.520057464	0.129955803	1	-7.742932067	6	167560504	F	II		IGR	opensea	IGR-opensea		NA	TRUE		rs10946218
1735	cg00088691	-0.000512212	0.973362649	-0.986016751	0.325225704	1	-8.410015879	16	12620513	F	I	SNX29	Body	opensea	Body-opensea		NA	NA		rs8063373
1736	cg00088797	0.019231383	0.781445995	2.966222005	0.003353271	1	-4.565899873	3	12976288	F	II	IQSEC1	Body	shore	Body-shore	chr3:12976966-12978182	TRUE	NA
1737	cg00088844	-0.001393953	0.075008042	-0.997892496	0.319445656	1	-8.398236983	12	52317349	R	II		IGR	opensea	IGR-opensea		TRUE	TRUE
1738	cg00088880	-0.00070212	0.938531782	-0.374024668	0.708752056	1	-8.826958325	7	115849793	F	II	TES	TSS1500	shore	TSS1500-shore	chr7:115850370-115851028	NA	NA
1739	cg00088885	-0.0112187	0.52101149	-1.935022867	0.054290439	1	-7.032813777	4	88896634	R	II	SPP1	TSS200	opensea	TSS200-opensea		NA	NA
1740	cg00088916	-0.002206323	0.90818427	-1.135119849	0.257580409	1	-8.252005697	16	78011694	F	II	VAT1L	3'UTR	opensea	3'UTR-opensea		NA	NA
1741	cg00089071	-0.0009372	0.021894018	-1.176886618	0.240533226	1	-8.203806725	17	36905809	R	I	PCGF2	TSS1500	island	TSS1500-island	chr17:36903871-36906328	NA	NA
1742	cg00089091	0.002004859	0.12035473	0.436442571	0.662950646	1	-8.80157168	2	115919950	R	II	DPP10	Body	island	Body-island	chr2:115918737-115920765	NA	NA
1743	cg00089100	0.002265337	0.922826692	1.627874421	0.1050061	1	-7.574410387	22	26922951	F	II	TPST2	3'UTR	opensea	3'UTR-opensea		NA	NA
1744	cg00089154	0.004411056	0.842089495	1.75654285	0.080409744	1	-7.358570659	16	57352732	R	I		IGR	opensea	IGR-opensea		NA	TRUE
1745	cg00089214	0.002507491	0.906917418	1.46175681	0.145258019	1	-7.829350571	12	132516068	F	II	EP400	Body	shore	Body-shore	chr12:132514283-132514525	NA	NA
1746	cg00089224	-0.000825957	0.027759766	-0.881095804	0.379243199	1	-8.508004112	5	134369116	F	II	PITX1	Body	island	Body-island	chr5:134368578-134370466	NA	NA
1747	cg00089314	0.005379337	0.873890998	1.864140794	0.063655721	1	-7.165838667	5	135169284	R	II	LOC153328	TSS1500	shore	TSS1500-shore	chr5:135170271-135171156	NA	NA
1748	cg00089430	0.008884862	0.913259019	2.605234346	0.009817938	1	-5.540874707	5	227764	R	II	SDHA	Body	opensea	Body-opensea		NA	NA
1749	cg00089444	-0.000560382	0.039136132	-0.471312385	0.637892323	1	-8.785689998	13	52378305	F	I	DHRS12	TSS200	island	TSS200-island	chr13:52377821-52378573	NA	NA	high-CpG:51276234-51276321
1750	cg00089451	0.003503709	0.881875631	0.815241715	0.415830024	1	-8.563921092	2	233468457	R	II		IGR	shelf	IGR-shelf	chr2:233470646-233471077	NA	NA			rs77526780
1751	cg00089453	0.004675873	0.508899108	1.259498532	0.209206644	1	-8.1034123	5	150003037	R	II	SYNPO	Body	shore	Body-shore	chr5:150004670-150004984	NA	NA
1752	cg00089464	0.001887038	0.053561438	1.178812221	0.239767057	1	-8.201543106	6	29717223	R	II	LOC285830	TSS1500	shore	TSS1500-shore	chr6:29716468-29717158	NA	NA
1753	cg00089486	-0.000108015	0.082573304	-0.050872144	0.959474313	1	-8.895893381	3	157816330	F	I	SHOX2	Body	shore	Body-shore	chr3:157815581-157816095	TRUE	NA
1754	cg00089512	0.004031657	0.945934107	2.920967684	0.003859092	1	-4.694550243	1	2288167	F	II	MORN1	Body	opensea	Body-opensea		NA	NA
1755	cg00089528	0.012991679	0.487726424	0.963251593	0.336496083	1	-8.432204592	5	180609278	F	II		IGR	shore	IGR-shore	chr5:180610053-180610263	TRUE	NA		rs10479609
1756	cg00089550	0.014033772	0.508788029	2.27737933	0.023740409	1	-6.323182646	11	57267181	R	II	SLC43A1	Body	island	Body-island	chr11:57267006-57267316	NA	TRUE
1757	cg00089695	0.001010904	0.960635366	0.969763962	0.333246456	1	-8.42590959	9	101746445	F	II	COL15A1	Body	shore	Body-shore	chr9:101747876-101748083	NA	TRUE
1758	cg00089719	-0.000225252	0.053554993	-0.199147349	0.842334414	1	-8.877277138	5	54527320	R	II	CCNO	Body	island	Body-island	chr5:54527319-54527760	NA	TRUE
1759	cg00089798	0.001731699	0.027721348	0.992397945	0.322111447	1	-8.403704095	12	62585204	R	II	FAM19A2	5'UTR	island	5'UTR-island	chr12:62584768-62586268	NA	TRUE
1760	cg00089821	0.024421624	0.227377134	2.445971858	0.015244321	1	-5.933315334	6	170807096	R	II		IGR	opensea	IGR-opensea		NA	TRUE
1761	cg00089823	0.000740246	0.042356064	0.606420321	0.544871103	1	-8.712661474	5	1932098	R	II		IGR	shore	IGR-shore	chr5:1930754-1931986	TRUE	NA
1762	cg00089864	0.002690378	0.922302147	2.131594727	0.034167346	1	-6.638891778	15	65055305	F	II	MIR1272	TSS1500	opensea	TSS1500-opensea		NA	NA
1763	cg00089915	0.001231188	0.074491458	0.767001763	0.443916181	1	-8.602143405	1	66999684	F	II	SGIP1	TSS200	shore	TSS200-shore	chr1:66998728-66999060	TRUE	NA
1764	cg00089945	0.007516125	0.608713546	0.803436591	0.422603771	1	-8.57348886	1	222816858	R	II	MIA3	Body	shore	Body-shore	chr1:222817467-222817671	NA	NA
[truncated: 401,356 more rows]
