# Supplementary material for: Altered DNA methylation profiles in blood from patients with sporadic Creutzfeldt–Jakob disease
Source: Acta Neuropathol. 2020 Sep 12;140(6):863–79. doi: 10.1007/s00401-020-02224-9 (PMC7666287; doi:10.1007/s00401-020-02224-9)
Supplement: Supplementary file 3 — Additional file3 (XLSX 18 kb) [file 401_2020_2224_MOESM3_ESM.xlsx]

## Sheet: Sheet1
Dabin et al., "Altered DNA methylation profiles in blood from patients with sporadic Creutzfeldt-Jakob disease"
	seqnames	start	end	width	strand	no.cpgs	minfdr	Stouffer	maxbetafc	meanbetafc	overlapping.promoters
DMR_1	chr7	130129946	130132422	2477	*	44	4.15028e-18	1.3465e-09	0.0213887	0.0110577	MEST-001, MEST-201, MEST-009, MEST-011, MEST-005, MEST-012, MEST-010
DMR_2	chr7	94285397	94287242	1846	*	51	1.4775e-30	7.80494e-07	0.0274005	0.0081664	SGCE-001, SGCE-008, SGCE-006, SGCE-004, SGCE-002, SGCE-003, SGCE-005, SGCE-007, PEG10-001, PEG10-002, PEG10-003
DMR_3	chr11	94278324	94279068	745	*	8	3.46842e-15	1.45486e-06	0.0203394	0.0149595	FUT4-001, PIWIL4-003, PIWIL4-002
DMR_4	chr1	68515788	68517273	1486	*	15	1.13525e-11	1.08119e-05	0.0271026	0.0135265	DIRAS3-001, DIRAS3-201, ARL5AP3-001
DMR_5	chr7	27183274	27184853	1580	*	34	1.81606e-17	1.25218e-05	0.041615	0.019448	HOXA5-001, HOXA-AS3-001, HOXA5-002
DMR_6	chr20	57463265	57465175	1911	*	36	7.19527e-22	2.60624e-05	0.0205905	0.011458	GNAS-035, GNAS-201, GNAS-021, GNAS-018, GNAS-038, GNAS-015, GNAS-017, RP1-309F20.3-002, RP1-309F20.3-001, GNAS-056, GNAS-054, GNAS-040, GNAS-053, GNAS-052, GNAS-011, GNAS-006, GNAS-030, GNAS-016, GNAS-008, GNAS-055, GNAS-007, GNAS-004, GNAS-046, GNAS-005, GNAS-003, GNAS-029, GNAS-013, GNAS-071
DMR_7	chr6	32847530	32847845	316	*	10	3.72327e-14	3.10166e-05	0.0380931	0.0277299	PPP1R2P1-002, PPP1R2P1-001
DMR_8	chr6	31690949	31692295	1347	*	26	3.0011e-16	6.58136e-05	0.0222922	0.013425	C6orf25-004, C6orf25-003, C6orf25-002, C6orf25-001, C6orf25-007, C6orf25-005, LY6G6C-001, C6orf25-011, C6orf25-006, C6orf25-009, C6orf25-010, LY6G6C-002
DMR_9	chr20	19866743	19867145	403	*	8	1.71532e-14	0.000115456	0.0123316	0.00734499	RIN2-003
DMR_10	chr11	70672511	70673256	746	*	8	7.75001e-10	0.000240128	0.0368171	0.0294248	SHANK2-203, SHANK2-004
DMR_11	chr5	8457548	8458392	845	*	7	1.18858e-07	0.00048066	0.0592243	0.0506487	RP11-480D4.1-001, MIR4458HG-001, RP11-480D4.4-001, RP11-480D4.2-001, MIR4458HG-003, RP11-480D4.2-002
DMR_12	chr6	31590513	31590870	358	*	10	1.35443e-12	0.00052293	0.020119	0.00832781	SNORA38-201, PRRC2A-013
DMR_13	chr10	104535521	104536121	601	*	9	1.51655e-09	0.000566927	0.0202166	0.0122722	WBP1L-001
DMR_14	chr10	105218286	105219068	783	*	7	7.13089e-13	0.000976999	0.0244723	0.0108517	CALHM1-001
DMR_15	chr1	247681102	247681931	830	*	8	1.77287e-09	0.00117705	0.040918	0.0269804	GCSAML-004, GCSAML-008, GCSAML-009
DMR_16	chr10	131567108	131568021	914	*	9	1.88123e-07	0.0018264	0.0271147	0.0132554	RP11-109A6.3-001
DMR_17	chr6	30624160	30624769	610	*	9	1.03249e-12	0.00208858	0.0202888	0.011274	NA
DMR_18	chr17	79419366	79420279	914	*	7	5.18303e-08	0.00341436	0.0212584	0.0104524	MIR3186-201
DMR_19	chr20	57425979	57427210	1232	*	39	1.9153e-18	0.00396012	0.018611	0.00823455	GNAS-050, GNAS-058, GNAS-001, GNAS-009, GNAS-AS1-001, GNAS-059, GNAS-AS1-004
DMR_20	chr11	2322286	2323083	798	*	17	3.39965e-13	0.00491747	0.0121211	0.00558057	TSPAN32-001, TSPAN32-004, TSPAN32-014, TSPAN32-005, C11orf21-001, TSPAN32-007, TSPAN32-002, TSPAN32-003, C11orf21-004, TSPAN32-006, C11orf21-002, TSPAN32-012, TSPAN32-019, TSPAN32-011, TSPAN32-008, TSPAN32-010, C11orf21-005, TSPAN32-009
DMR_21	chr4	89618324	89619573	1250	*	14	8.07114e-09	0.00503231	0.0175018	0.00859338	NAP1L5-001
DMR_22	chr11	117069479	117070046	568	*	7	9.04024e-06	0.00600891	0.0455332	0.0272148	TAGLN-006, TAGLN-001, TAGLN-008, TAGLN-007, TAGLN-002
DMR_23	chr22	38714001	38714466	466	*	8	9.70532e-07	0.00949773	0.0155092	0.0120103	CSNK1E-003, CSNK1E-201, CSNK1E-002, CSNK1E-005, CSNK1E-004, CSNK1E-008
DMR_24	chr14	101290867	101292392	1526	*	21	2.95037e-09	0.00960714	0.0125915	0.00782027	MEG3-007, MEG3-012, MEG3-002, MEG3-009, MEG3-001, MEG3-006, MEG3-010, MEG3-004, MEG3-016, MEG3-003, MEG3-013, MEG3-015, MEG3-026, MEG3-025
DMR_25	chr12	6657818	6658945	1128	*	8	2.42018e-10	0.00995954	0.0160296	0.00580997	IFFO1-010, IFFO1-004, IFFO1-005
DMR_26	chr17	79880822	79881543	722	*	7	0.000203923	0.010452	0.0193212	0.0144869	MAFG-002, SIRT7-008, RP11-498C9.12-001
DMR_27	chr11	105481283	105481406	124	*	7	4.60193e-07	0.0113287	0.00871997	0.00464298	GRIA4-201, GRIA4-001, GRIA4-202, GRIA4-004, GRIA4-002, GRIA4-006, GRIA4-011, GRIA4-009, GRIA4-003, GRIA4-005, GRIA4-013, GRIA4-010
DMR_28	chr6	144328917	144329997	1081	*	17	1.84218e-07	0.0129799	0.0157189	0.0081945	PLAGL1-201, PLAGL1-202, PLAGL1-203, PLAGL1-005, PLAGL1-204
DMR_29	chr11	2019452	2020560	1109	*	29	2.68345e-08	0.0188747	0.0134949	0.00841861	H19-201, H19-008, H19-004, H19-002, H19-001, H19-005, H19-009, H19-007, H19-013, H19-003, H19-006, H19-014
DMR_30	chr6	32063394	32065211	1818	*	49	7.91132e-14	0.0230639	0.0699078	0.0226958	NA
DMR_31	chr22	30476089	30476525	437	*	11	1.10722e-05	0.0344672	0.0221108	0.0148575	HORMAD2-002, HORMAD2-001, CTA-85E5.10-003, CTA-85E5.10-002, HORMAD2-003, CTA-85E5.10-001
DMR_32	chr22	19512712	19513176	465	*	8	1.82328e-05	0.0368233	0.0167773	0.00673782	CLDN5-003, CLDN5-001, CLDN5-002
DMR_33	chr6	3849028	3849818	791	*	21	2.09081e-13	0.0393163	0.0220842	0.00973329	FAM50B-001, FAM50B-002
DMR_34	chr6	32942063	32942714	652	*	8	1.73487e-05	0.0397465	0.0251555	0.0123345	BRD2-005, BRD2-006, BRD2-203, BRD2-011, BRD2-012, XXbac-BPG181M17.6-001, BRD2-026
DMR_35	chr8	143859410	143859990	581	*	7	5.36787e-07	0.0413414	0.0394149	0.0257867	LYNX1-001, LYNX1-007, LYNX1-003, LYNX1-201, LYNX1-008, LYNX1-006, LYNX1-005, LYNX1-009
DMR_36	chr17	41278241	41278906	666	*	8	3.0166e-07	0.0431252	0.0293851	0.0154314	BRCA1-201, BRCA1-202, BRCA1-204, BRCA1-205, NBR2-003, BRCA1-001, NBR2-001, BRCA1-010, BRCA1-020, NBR2-004, BRCA1-012, BRCA1-007, BRCA1-011, BRCA1-005, BRCA1-017, BRCA1-004, BRCA1-009, BRCA1-016, BRCA1-014, BRCA1-002, BRCA1-006, BRCA1-008, BRCA1-013, BRCA1-003, BRCA1-023, BRCA1-024, BRCA1-025
DMR_37	chr12	123215010	123215524	515	*	9	4.00593e-05	0.043129	0.018012	0.0125465	HCAR1-201, HCAR1-202, HCAR1-001
DMR_38	chr6	31507857	31508318	462	*	7	8.25497e-05	0.0435101	0.018779	0.014479	DDX39B-006, DDX39B-001, DDX39B-201, DDX39B-AS1-002, DDX39B-202, DDX39B-011, DDX39B-010, DDX39B-018, DDX39B-AS1-001, DDX39B-017, DDX39B-009, DDX39B-013, DDX39B-019, DDX39B-203, DDX39B-016, DDX39B-204, DDX39B-014, DDX39B-012, DDX39B-002, DDX39B-004, DDX39B-005, DDX39B-008, SNORD84-201
DMR_39	chr17	6899085	6899888	804	*	14	0.000178274	0.0470975	0.0267077	0.0201966	ALOX12-001, ALOX12-003, RP11-589P10.5-001
DMR_40	chr6	33084554	33085063	510	*	13	1.71224e-06	0.0482744	0.0240263	0.0123909	NA
DMR_41	chr12	322587	322983	397	*	8	5.04933e-06	0.0488446	0.020513	0.0133519	SLC6A12-001, SLC6A12-002, SLC6A12-202, SLC6A12-008, SLC6A12-007, SLC6A12-004, SLC6A12-003, SLC6A12-006
DMR_42	chr19	46999055	46999366	312	*	7	0.000394551	0.0493116	0.0240513	0.0161972	AC011484.1-201, PNMAL2-201, PNMAL2-004, PNMAL2-001
DMR_43	chr15	79298234	79298769	536	*	11	6.50871e-09	0.0549019	0.0151759	0.00448721	RASGRF1-003
DMR_44	chr11	1891872	1892608	737	*	10	1.63398e-08	0.0562553	0.0171236	0.0112002	LSP1-005, LSP1-002, LSP1-008, LSP1-016, LSP1-015, LSP1-006, LSP1-007, LSP1-009
DMR_45	chr6	32729274	32729782	509	*	11	5.78259e-07	0.057078	0.0424531	0.0204396	HLA-DQB2-002, HLA-DQB2-004, HLA-DQB2-001, HLA-DQB2-003
DMR_46	chr11	2721243	2722084	842	*	18	2.5386e-06	0.0595129	0.0152552	0.0086026	KCNQ1OT1-001
DMR_47	chr22	51016501	51016950	450	*	8	9.47133e-05	0.0636695	0.0335571	0.0244433	CPT1B-004, CPT1B-201, CPT1B-001, CPT1B-005, CPT1B-008, CPT1B-202, CPT1B-203, CHKB-CPT1B-002, CHKB-CPT1B-001, CPT1B-204, CPT1B-007, CPT1B-009, CHKB-012, CPT1B-010
DMR_48	chr1	17751459	17752023	565	*	8	9.39666e-08	0.0660634	0.017757	0.00640977	NA
DMR_49	chr15	42371511	42371967	457	*	7	6.2965e-05	0.0711415	0.0342144	0.014628	NA
DMR_50	chr12	121416315	121416796	482	*	7	2.34998e-06	0.0804383	0.00685296	0.00412602	HNF1A-001, HNF1A-002, HNF1A-003, HNF1A-AS1-003, HNF1A-AS1-005, HNF1A-020, HNF1A-AS1-002, HNF1A-017, HNF1A-015, HNF1A-024, HNF1A-023, HNF1A-014, HNF1A-201, HNF1A-025, HNF1A-016, HNF1A-027
DMR_51	chr11	2907332	2907884	553	*	8	1.60267e-05	0.0867874	0.0163707	0.0104967	CDKN1C-201, CDKN1C-002, CDKN1C-001, CDKN1C-006, CDKN1C-003, CDKN1C-004
DMR_52	chr11	3253659	3254065	407	*	7	6.20799e-05	0.113994	0.0161694	0.0113047	MRGPRE-001, MRGPRE-201
DMR_53	chr17	80545125	80545705	581	*	7	5.79144e-07	0.133425	0.0318511	0.0118136	RP13-638C3.3-001, FOXK2-011
DMR_54	chr5	159797753	159797922	170	*	7	0.0001314	0.14531	0.0179425	0.00805124	C1QTNF2-001
DMR_55	chr6	33255172	33255751	580	*	14	1.60202e-09	0.180594	0.00765538	0.00433896	PFDN6-001, PFDN6-201, PFDN6-004, WDR46-001, PFDN6-005, PFDN6-002, WDR46-008, PFDN6-007, WDR46-004, WDR46-005, WDR46-009, WDR46-010, WDR46-003, PFDN6-003
DMR_56	chr19	1356032	1356444	413	*	8	0.000193782	0.183463	0.0228746	0.00921471	MUM1-201, MUM1-016, MUM1-002, MUM1-008, MUM1-018, MUM1-005, MUM1-004, MUM1-009, MUM1-003, MUM1-001, MUM1-007
DMR_57	chr6	32086755	32087190	436	*	10	4.76484e-06	0.210509	0.0198573	0.00684582	ATF6B-008, ATF6B-007, ATF6B-006, ATF6B-009
DMR_58	chr6	28602543	28603052	510	*	19	1.20148e-12	0.21792	0.0179201	0.00499886	RP11-373N24.2-001
DMR_59	chr6	31598919	31599955	1037	*	17	2.98279e-07	0.244841	0.00765761	0.00274352	PRRC2A-006
DMR_60	chr6	31746795	31747433	639	*	23	5.89908e-11	0.326615	0.00546031	0.0019526	Y_RNA.294-201, VWA7-201, VWA7-001, VWA7-202, VARS-013, VWA7-002, VARS-014
DMR_61	chr6	28890979	28891734	756	*	24	2.8773e-07	0.362802	-0.0059208	-0.00113268	TRIM27-002, TRIM27-001, TRIM27-004, TRIM27-007
DMR_62	chr22	45608345	45608713	369	*	10	1.37007e-06	0.379285	0.0110469	0.0050152	KIAA0930-004, KIAA0930-009, KIAA0930-012, KIAA0930-201, KIAA0930-003, KIAA0930-011, KIAA0930-010
DMR_63	chr6	33245770	33246301	532	*	14	0.000193512	0.403709	0.0174093	0.00754221	B3GALT4-001, B3GALT4-002
DMR_64	chr19	10420164	10420441	278	*	8	0.000590004	0.425545	0.0050419	0.00200288	ZGLP1-002, ZGLP1-001
DMR_65	chr1	25257505	25257931	427	*	12	5.46832e-07	0.445285	0.014614	0.00468785	RUNX3-001, RUNX3-202
DMR_66	chr11	102962862	102963104	243	*	9	0.000184103	0.447758	-0.0039714	-0.00105872	DCUN1D5-001, DCUN1D5-006, DCUN1D5-011, DCUN1D5-007, DCUN1D5-008, DCUN1D5-002, DCUN1D5-009, DCUN1D5-010, DCUN1D5-003
DMR_67	chr7	131012283	131012679	397	*	10	6.77342e-05	0.642675	-0.00687611	-0.00174419	MKLN1-001, MKLN1-AS-003, MKLN1-AS-001, MKLN1-AS-004, MKLN1-007, MKLN1-AS-002, MKLN1-AS-005, MKLN1-AS-006, MKLN1-003, MKLN1-008, MKLN1-002
