# Supplementary material for: Altered DNA methylation profiles in blood from patients with sporadic Creutzfeldt–Jakob disease
Source: Acta Neuropathol. 2020 Sep 12;140(6):863–79. doi: 10.1007/s00401-020-02224-9 (PMC7666287; doi:10.1007/s00401-020-02224-9)
Supplement: Supplementary file 4 — Additional file4 (XLSX 14 kb) [file 401_2020_2224_MOESM4_ESM.xlsx]

## Sheet: Sheet1
Dabin et al., "Altered DNA methylation profiles in blood from patients with sporadic Creutzfeldt-Jakob disease"
Figure	Site	Group	Number	P (vs Control)	Adjusted P		Figure	Site	Group	Number	P (vs Control)	Adjusted P		Figure	Site	Group	Number	P (vs Control)	Adjusted P		Figure	Site	Group	Number	P (vs Control)	Adjusted P
3a	1:159,046,973	Control	102				3b	1:159,046,937	Control	102				3c	1:159,046,937	Control	102				3d	1:159,046,937	Control	33
	1:159,046,973	sCJD	105	5.51e-13	4.408e-12	****		1:159,046,937	sCJD	105	0.349	1	ns		1:159,046,937	AD	57	0.8	3.2	ns		1:159,046,937	sCJD	51	1	1
	1:159,047,164	Control	102					1:159,047,178	Control	102					1:159,046,937	iCJD	17	0.39	1	ns		1:159,046,973	Control	33
	1:159,047,164	sCJD	107	2.02e-10	1.616e-09	****		1:159,047,178	sCJD	107	7.69e-10	6.152e-09	****		1:159,046,937	IPD	29	0.24	0.96	ns		1:159,046,973	sCJD	51	0.65	1
	16:21,665,003	Control	98					19:4,912,212	Control	93					1:159,046,973	Control	102					1:159,047,164	Control	33
	16:21,665,003	sCJD	106	8e-06	6.4e-05	****		19:4,912,212	sCJD	103	0.002	0.016	*		1:159,046,973	AD	57	0.14	0.56	ns		1:159,047,164	sCJD	51	0.56	1
	19:4,912,222	Control	95					19:4,912,224	Control	89					1:159,046,973	iCJD	17	0.21	0.84	ns		1:159,047,178	Control	33
	19:4,912,222	sCJD	103	0.001	0.008	**		19:4,912,224	sCJD	100	0.003	0.024	*		1:159,046,973	IPD	29	0.14	0.56	ns		1:159,047,178	sCJD	51	0.91	1
	20:4,665,646	Control	104					20:4,665,649	Control	104					1:159,047,164	Control	102					16:21,665,003	Control	33
	20:4,665,646	sCJD	70	0.037	0.296	ns		20:4,665,649	sCJD	70	0.28	1	ns		1:159,047,164	AD	57	0.05	0.2	ns		16:21,665,003	sCJD	51	0.07	1
	6:35,654,364	Control	106					6:35,654,360	Control	106					1:159,047,164	iCJD	17	0.28	1	ns		19:4,912,212	Control	33
	6:35,654,364	sCJD	112	1.7e-08	1.36e-07	****		6:35,654,360	sCJD	112	6.42e-10	5.136e-09	****		1:159,047,164	IPD	6	0.05	0.2	ns		19:4,912,212	sCJD	51	0.99	1
	8:41,519,399	Control	58					8:41,519,411	Control	58					1:159,047,178	Control	102					19:4,912,222	Control	33
	8:41,519,399	sCJD	34	0.819	1	ns		8:41,519,411	sCJD	45	0.29	1	ns		1:159,047,178	AD	57	0.28	1	ns		19:4,912,222	sCJD	51	0.93	1
	1:567,312	Control	96					8:41,519,417	Control	58					1:159,047,178	iCJD	17	0.94	1	ns		19:4,912,224	Control	33
	1:567,312	sCJD	66	0.34	1	ns		8:41,519,417	sCJD	34	0.023	0.184	ns		1:159,047,178	IPD	6	0.32	1	ns		19:4,912,224	sCJD	51	0.7	1
	1:6,101,339	Control	105					8:41,519,420	Control	58					19:4,912,212	Control	97					20:4,665,646	Control	33
	1:6,101,339	sCJD	67	0.087	0.696	ns		8:41,519,420	sCJD	34	0.113	0.904	ns		19:4,912,212	AD	54	0.14	0.56	ns		20:4,665,646	sCJD	51	0.01	0.07
								8:41,519,440	Control	57					19:4,912,212	iCJD	18	0.82	1	ns		20:4,665,649	Control	33
Bonferroni Threshold = 0.00625, i.e. 0.05 divided by 8 genes being studied								8:41,519,440	sCJD	34	0.286	1	ns		19:4,912,212	IPD	9	0.92	1	ns		20:4,665,649	sCJD	51	0.005	0.035
															19:4,912,222	Control	97					6:35,654,360	Control	33
							Bonferroni Threshold = 0.00625, i.e. 0.05 divided by 8 genes being studied								19:4,912,222	AD	54	0.2	0.8	ns		6:35,654,360	sCJD	51	0.9	1
															19:4,912,222	iCJD	18	0.81	1	ns		6:35,654,364	Control	33
															19:4,912,222	IPD	9	0.6	1	ns		6:35,654,364	sCJD	51	0.99	1
															19:4,912,224	Control	97
															19:4,912,224	AD	54	0.03	0.12	ns	Bonferroni Threshold = 0.007, i.e. 0.05 divided by 7 genes being studied
															19:4,912,224	iCJD	18	0.34	1	ns
															19:4,912,224	IPD	9	0.97	1	ns
															6:35,654,360	Control	106
															6:35,654,360	AD	58	0.18	0.72	ns
															6:35,654,360	iCJD	18	0.76	1	ns
															6:35,654,360	IPD	11	0.52	1	ns
															6:35,654,364	Control	106
															6:35,654,364	AD	58	0.06	0.24	ns
															6:35,654,364	iCJD	18	0.76	1	ns
															6:35,654,364	IPD	11	0.83	1	ns
															16:21,665,003	Control	98
															16:21,665,003	AD	44	0.16	0.64	ns
															16:21,665,003	iCJD	12	0.75	1	ns
															16:21,665,003	IPD	9	0.9	1	ns
														Bonferroni Threshold = 0.0125, i.e. 0.05 divided by 4 genes being studied
