# Supplementary material for: Altered DNA methylation profiles in blood from patients with sporadic Creutzfeldt–Jakob disease
Source: Acta Neuropathol. 2020 Sep 12;140(6):863–79. doi: 10.1007/s00401-020-02224-9 (PMC7666287; doi:10.1007/s00401-020-02224-9)
Supplement: Supplementary file 5 — Additional file5 (XLSX 12 kb) [file 401_2020_2224_MOESM5_ESM.xlsx]

## Sheet: Sheet2
Dabin et al., "Altered DNA methylation profiles in blood from patients with sporadic Creutzfeldt-Jakob disease"
Median survival duration for patients in each methylation level group based on each CpG
cg00168514	(PRNP)
1	High	144
2	Low	150
cg00832928	(SELT)
1	High	157
2	Low	140
cg01084918	(FAM40A)
1	High	170
2	Low	132
cg01101459
1	High	151
2	Low	143
cg02448796	(KCNAB2)
1	High	164
2	Low	133
cg02481950	(METTL9)
1	High	142
2	Low	170
cg03393322	(SDK1)
1	High	122
2	Low	175
cg03546163	(FKBP5)
1	High	141
2	Low	175
cg03819286	(MGRN1)
1	High	178
2	Low	123
cg04757081
1	High	147
2	Low	150
cg05001044	(MIR1977)
1	High	148
2	Low	146
cg05343106	(DNAJB13)
1	High	239
2	Low	128
cg05740793
1	High	154
2	Low	138
cg07081759	(FAM53B)
1	High	157
2	Low	130
cg09007354	(GLIS1)
1	High	175
2	Low	131
cg09048334
1	High	148
2	Low	146
cg10636246	(AIM2)
1	High	148
2	Low	146
cg10855342	(ALPK1)
1	High	147
2	Low	150
cg11823178	(ANK1)
1	High	152
2	Low	146
cg13444131	(DYRK1B)
1	High	165
2	Low	127
cg13965201
1	High	175
2	Low	131
cg14427590
1	High	164
2	Low	141
cg15197458
1	High	164
2	Low	140
cg17515347	(AIM2)
1	High	143
2	Low	165
cg17641710	(GNAI2)
1	High	178
2	Low	130
cg17714703	(UHRF1)
1	High	189
2	Low	124
cg19769147	(PACS2)
1	High	151
2	Low	143
cg20003976	(ACADM)
1	High	181
2	Low	130
cg20056593
1	High	170
2	Low	126
cg20285559	(THAP3)
1	High	156
2	Low	146
cg21155515	(CANT1)
1	High	146
2	Low	148
cg21393135	(VARS)
1	High	154
2	Low	145
cg21540367	(LRCH4)
1	High	152
2	Low	148
cg22434506	(IFFO1)
1	High	151
2	Low	143
cg22505006	(ZBTB7B)
1	High	164
2	Low	129
cg22519265	(ATP2A3)
1	High	164
2	Low	143
cg22688566	(MYO18A)
1	High	154
2	Low	139
cg24843003	(DAZAP1)
1	High	164
2	Low	141
cg25966751
1	High	164
2	Low	135
cg27229664	(KIAA0513)
1	High	182
2	Low	124
Combined
1	High	214
2	Low	117
