# Supplementary material for: Altered DNA methylation profiles in blood from patients with sporadic Creutzfeldt–Jakob disease
Source: Acta Neuropathol. 2020 Sep 12;140(6):863–79. doi: 10.1007/s00401-020-02224-9 (PMC7666287; doi:10.1007/s00401-020-02224-9)
Supplement: Supplementary file 6 — Additional file6 (XLSX 14 kb) [file 401_2020_2224_MOESM6_ESM.xlsx]

## Sheet: Sheet1
Dabin et al., "Altered DNA methylation profiles in blood from patients with sporadic Creutzfeldt-Jakob disease"
CpG	Gene	Forward	Reverse	Sequencing	Sequence to Analyse	Sequence to Analyse (before Bisulphite Conversion)	PCR Extension Temperature
cg02481950	METTL9	GTGATTTAGAGTAGTGGGG	Biotin-CTAAATACCATCAACCCTATTATCA	GTAATGGTAGTGAGATT	AAGGGGTTGGGGTAGTGGTTGAGYGATGTTGATAATAGGGTTGATGGTATTT	AAGGGGCTGGGGCAGTGGTTGAGYGATGCTGACAACAGGGCTGATGGCACCT	56
cg10626346	AIM2	AAGTGTTGTTAGTAGGGTAGT	Biotin-AAATACCTACACTCCTCCCTTAAA	GTATAAGAGAATTTGAAAAT	GAGATTTAAGYGAAAGTATAGATATTTTATTGTGGAGTAAAATTAAYGATATTTTTAAGGGAGGAGTGTAGG	GAGACCCAAGYGAAAGTATAGACATTTTATTGTGGAGCAAAACCAAYGACACCCTCAAGGGAGGAGTGCAGG	58
cg05001044	MIR1977	TGGATATATAGGTATGGTTTGAGTTATG	Biotin-AATCCTAAAACTCAAAACACTAC	TATTAATTGGTTTTTTAGGG	TTTATYGTGTGAGTATATTATATATTTATAGTAGGAATAGAYGTAGATATAYGAGTATATTTTATTTTYGTTATTATAATTAT	TTTATYGTGTGAGCACACCATATATTTACAGTAGGAATAGAYGTAGACACAYGAGCATATTTCACCTCYGCTACCATAATCAT	56
cg03546163	FKBP5	TGGTTTTTTGATGTTTAGTGTGG	Biotin-CCAATTCCTTTCAACTATTTACATA	GATAGGTTGAATAATAATTT	ATTTTTAYGTTYGGAGGGTTTATTTTATGTAAATAGTTGAA	ATCCTCAYGTTYGGAGGGCTTATTCTATGTAAATAGTTGAA	56
cg04286737	PRNP	TTTGGGTTATGTTTATGTGAGTGT	Biotin-CCTCCCTATTACACTAAATCAACT	GGTAATTAGGAGGTTTGGAA	AGYGTYGTTTTTGGAGGGAGTTGATTTAGTG	AGYGCYGCCTTTGGAGGGAGCTGACTCAGTG	60
cg11823178	ANK1	AGAAGAGAGATTGGAGAGAGAGTTTATA	Biotin-CTCCTTCCCTTCCTTTCCTAAATC	GGGTTTTTTTATAGTTATTTT	TTYGTGTTTTTGGGYGGTATYGGYGTTGGATAAGTTTATTTGTYGAATTATTTTGYGAATGATTTAGGAAAGGAAGGGAAG	CTYGTGCTCCTGGGYGGCATYGGYGCTGGACAAGTCTATCTGTYGAACCACCTTGYGAATGATCTAGGAAAGGAAGGGAAG	60
cg17515347	AIM2	GGAGGGGTTTTTTGGGAAATG	Biotin-AAAAAATTCCCACTCCCATCATAC	TTATTTTTTTTTTGATTAAAGATG	GTTAATTYGGAATTGTTATGGYGTTAGGTGTATGATGGGAGTGGGAA	GTTAATCYGGAACTGTCATGGYGTCAGGTGCATGATGGGAGTGGGAA	60
cg02448796	KCNAB2	TTTGGGTGTTTTTGTTTGTATTATAA	Biotin-CACTACCTTTCCCTATAACTAT	TTTGGGGATAGAGTA	TAGAATTTAYGAAAGAYGTAGGTATAGGTAGTATTTTAGTAG	TAGAACCCAYGAAAGAYGCAGGCACAGGCAGTACCCCAGCAG	56
cg00052684	FKBP5	GAGAATAGGTAGTGTTTAGGGATTGAG	Biotin-ACTCATTCTACTTAACATCACCACAA	TATTAGAGATAATGTATGTGAA	GTGTTTAGYGTGGAGGTTGTTTTGTGGTGATGTT	GTGCCTAGYGTGGAGGTTGTTTTGTGGTGATGTC	60
cg25114611	FKBP5	AGGGTTATTTTTGGGGGTGG	Biotin-CTCCCCTAAACCCACTCTCA	TTTGGAGAGTGTTAG	GATAGGYGGGGAGGAGTGGTTTYGGGAAAGGTTTTGGTAGGTAGTATA	GACAGGYGGGGAGGAGTGGTTCYGGGAAAGGCCCTGGCAGGCAGCATA	60
cg17714703	UHRF1	Biotin-TGGAGAATTTGGGGAGTT	CTCTTTATAAAATAAAACCTTCTATACT	CCTACCTCTTCTCTA	CACACACRCRACTTACACCRTCAACTCCCCAAATTCTCCAAATC	CACACACRCRGCTTGCACCRTCAACTCCCCAAGTTCTCCAGATC	58
